# Supplementary material for: A novel variant of the Listeria monocytogenes type VII secretion system EssC component is associated with an Rhs toxin
Source: Microb Genom. 2023 Jun 6;9(6):mgen001036. doi: 10.1099/mgen.0.001036 (PMC10327511; doi:10.1099/mgen.0.001036)
Supplement: Supplementary material 2 [file mgen-9-1036-s002.xlsx]

## Sheet: Bowran et al, Suppl Table S1
Table S1. Overview of L. monocytogenes genomes used in this study.
a) The position on the cgMLST trees used in Figure S1 is provided for ordering purposes for each lineage.
b) The Genbank assembly accession numbers at which the genome assemblies is supplied.
Other data shown are the metadata (lineage, strain name, source category, country, year, MLST clonal complex), and the EssC variant and the LXG toxin type.
Lineage I
cgMLST	Name	Assembly	lineage	clonal complex	source category	Year	Location	EssC-type	LXG toxin
1	FDA00014675	GCA_008340605.1	I	CC0001	nonclinical	2019	USA	EssC1	F
2	CFSAN085086	GCA_005925535.1	I	CC0001	nonclinical	2018	USA	EssC1	F
3	FDA00004387	GCA_003683955.1	I	CC0001	nonclinical	2014	USA	EssC1	F
4	19-049685	GCA_011758945.1	I	CC0001	nonclinical	2019	USA	EssC1	F
5	19-049682	GCA_011757665.1	I	CC0001	nonclinical	2019	USA	EssC1	F
6	PNUSAL001603	GCA_004427295.1	I	CC0001	clinical	2015	USA	EssC1	F
7	PNUSAL007575	GCA_013486145.1	I	CC0001	clinical	unknown	USA	EssC1	F
8	PNUSAL000419	GCA_004393325.1	I	CC0001	clinical	unknown	USA	EssC1	F
9	PNUSAL000416	GCA_004405545.1	I	CC0001	clinical	unknown	USA	EssC1	F
10	PNUSAL009010	GCA_017160575.1	I	CC0001	clinical	unknown	USA	EssC1	F
11	PNUSAL003916	GCA_004705285.1	I	CC0001	clinical	2018	USA	EssC1	F
12	PNUSAL000035	GCA_004512565.1	I	CC0001	clinical	2013	USA	EssC1	F
13	PNUSAL002266	GCA_006219045.1	I	CC0001	clinical	2016	USA	EssC1	F
14	PNUSAL007104	GCA_011985645.1	I	CC0001	clinical	unknown	USA	EssC1	F
15	A24319	GCA_013488695.1	I	CC0001	nonclinical	2017	USA	EssC1	F
16	PNUSAL004430	GCA_004410105.1	I	CC0001	clinical	2018	USA	EssC1	F
17	PNUSAL003485	GCA_004619995.1	I	CC0001	clinical	unknown	USA	EssC1	F
18	PNUSAL004409	GCA_004456765.1	I	CC0001	clinical	2018	USA	EssC1	F
19	PNUSAL002629	GCA_006149365.1	I	CC0001	clinical	2016	USA	EssC1	F
20	PNUSAL001662	GCA_004417405.1	I	CC0001	clinical	2015	USA	EssC1	F
21	PNUSAL009461	GCA_017589285.1	I	CC0001	clinical	unknown	USA	EssC1	F
22	PNUSAL004851	GCA_005247685.1	I	CC0001	clinical	unknown	USA	EssC1	F
23	PNUSAL004670	GCA_006149865.1	I	CC0001	clinical	unknown	USA	EssC1	F
24	PNUSAL002796	GCA_004594185.1	I	CC0001	clinical	unknown	USA	EssC1	F
25	19-049700	GCA_011757825.1	I	CC0001	nonclinical	2019	USA	EssC1	F
26	19-049681	GCA_011758615.1	I	CC0001	nonclinical	2019	USA	EssC1	F
27	19-049684	GCA_011759225.1	I	CC0001	nonclinical	2019	USA	EssC1	F
28	19-049683	GCA_011757585.1	I	CC0001	nonclinical	2019	USA	EssC1	F
29	PNUSAL002400	GCA_004573175.1	I	CC0001	clinical	2016	USA	EssC1	F
30	PNUSAL001729	GCA_004497225.1	I	CC0001	clinical	unknown	USA	EssC1	F
31	PNUSAL004735	GCA_004475725.1	I	CC0001	clinical	unknown	USA	EssC1	F
32	19FMEN000093-1	GCA_004475045.1	I	CC0001	nonclinical	2019	USA	EssC1	F
33	FDA00012566	GCA_004633215.1	I	CC0001	nonclinical	2018	USA	EssC1	F
34	PNUSAL004816	GCA_005246445.1	I	CC0001	clinical	unknown	USA	EssC1	F
35	PNUSAL002678	GCA_004587315.1	I	CC0001	clinical	2016	USA	EssC1	F
36	PNUSAL001466	GCA_004638285.1	I	CC0001	clinical	2015	USA	EssC1	F
37	CFSAN027055	GCA_004424755.1	I	CC0001	nonclinical	2014	USA	EssC1	F
38	PNUSAL001142	GCA_001659565.1	I	CC0001	clinical	2014	USA	EssC1	F
39	PNUSAL001156	GCA_004446025.1	I	CC0001	clinical	2014	USA	EssC1	F
40	PNUSAL000366	GCA_004431395.1	I	CC0001	clinical	2013	USA	EssC1	F
41	2011L-2550	GCA_004488285.1	I	CC0001	clinical	2011	USA	EssC1	F
42	PNUSAL006093	GCA_009183105.1	I	CC0001	clinical	unknown	USA	EssC1	F
43	PNUSAL003534	GCA_004618855.1	I	CC0001	clinical	unknown	USA	EssC1	F
44	PNUSAL003570	GCA_004625075.1	I	CC0001	clinical	unknown	USA	EssC1	F
45	PNUSAL002444	GCA_004574755.1	I	CC0001	clinical	unknown	USA	EssC1	F
46	TB0509	GCA_004611155.1	I	CC0001	animal	2017	USA	EssC1	F
47	TB0514	GCA_004613555.1	I	CC0001	animal	2017	USA	EssC1	F
48	PNUSAL003139	GCA_004602375.1	I	CC0001	clinical	2017	USA	EssC1	F
49	PNUSAL002777	GCA_004591575.1	I	CC0001	clinical	unknown	USA	EssC1	F
50	FDA00006205	GCA_004516325.1	I	CC0001	nonclinical	2009	USA	EssC1	F
51	CFSAN023708	GCA_006149645.1	I	CC0001	nonclinical	2014	USA	EssC1	F
52	sam_611C14AE-B342-48B8-B716-76B47BB95B7E	GCA_009420525.1	I	CC0001	clinical	2013	Belgium	EssC1	F
53	sam_04AA31E1-F167-46B9-B66D-21D21FE80148	GCA_009421245.1	I	CC0001	clinical	2013	Belgium	EssC1	F
54	CFSAN107909	GCA_015961025.1	I	CC0001	nonclinical	2020	nocountry	EssC1	F
55	16-02044	GCA_009419365.1	I	CC0001	clinical	2016	Germany	EssC1	F
56	sam_8E745B52-A2A0-47C6-977D-56120888F765	GCA_009305715.1	I	CC0001	clinical	2011	Belgium	EssC1	F
57	PNUSAL007978	GCA_014519985.1	I	CC0001	nonclinical	2020	USA	EssC1	F
58	CFSAN055142	GCA_004622875.1	I	CC0001	animal	2015	USA	EssC1	F
59	L_mono_PL_104	GCA_013433105.1	I	CC0001	nonclinical	2015	Poland	EssC1	F
60	17-00604	GCA_014315095.1	I	CC0001	clinical	2017	Germany	EssC1	F
61	PNUSAL001981	GCA_002133165.1	I	CC0001	clinical	unknown	USA	EssC1	F
62	PNUSAL002303	GCA_005232615.1	I	CC0001	clinical	2016	USA	EssC1	F
63	PNUSAL003102	GCA_004600735.1	I	CC0001	clinical	2017	USA	EssC1	F
64	CFIAFB20110050	GCA_010046565.1	I	CC0001	nonclinical	2011	Canada	EssC1	F
65	FDA00006204	GCA_003870355.1	I	CC0001	nonclinical	2009	USA	EssC1	F
66	PNUSAL005265	GCA_007957685.1	I	CC0001	clinical	unknown	USA	EssC1	F
67	PNUSAL006800	GCA_010092325.1	I	CC0001	clinical	unknown	USA	EssC1	F
68	PNUSAL005609	GCA_008312475.1	I	CC0001	clinical	unknown	USA	EssC1	F
69	AHDCLM7	GCA_004547605.1	I	CC0001	animal	2015	USA	EssC1	F
70	AHDCLM14	GCA_004530845.1	I	CC0001	animal	2016	USA	EssC1	F
71	AHDCLM30	GCA_004533765.1	I	CC0001	animal	2018	USA	EssC1	F
72	AHDCLM18	GCA_004533245.1	I	CC0001	animal	2016	USA	EssC1	F
73	PNUSAL007101	GCA_012004485.1	I	CC0001	clinical	unknown	USA	EssC1	F
74	CFSAN107956	GCA_015882465.1	I	CC0001	nonclinical	2020	nocountry	EssC1	F
75	PNUSAL004704	GCA_004472585.1	I	CC0001	clinical	unknown	USA	EssC1	F
76	PNUSAL005283	GCA_010088755.1	I	CC0001	clinical	unknown	USA	EssC1	F
77	FSL-R9-9447	GCA_009410185.1	I	CC0001	animal	2019	USA	EssC1	F
78	PNUSAL002588	GCA_004582155.1	I	CC0001	clinical	2016	USA	EssC1	F
79	AHDCLM6	GCA_004546285.1	I	CC0001	animal	2015	USA	EssC1	F
80	AHDCLM5	GCA_004546985.1	I	CC0001	animal	2015	USA	EssC1	F
81	104117	GCA_004533325.1	I	CC0001	nonclinical	2017	USA	EssC1	F
82	104111	GCA_004534265.1	I	CC0001	nonclinical	2017	USA	EssC1	F
83	LS1274	GCA_004606035.1	I	CC0001	nonclinical	2017	USA	EssC1	F
84	104119	GCA_004549505.1	I	CC0001	nonclinical	2017	USA	EssC1	F
85	104118	GCA_004549345.1	I	CC0001	nonclinical	2017	USA	EssC1	F
86	LS1281	GCA_004606135.1	I	CC0001	nonclinical	2017	USA	EssC1	F
87	PNUSAL002817	GCA_004593715.1	I	CC0001	clinical	unknown	USA	EssC1	F
88	103932	GCA_004531045.1	I	CC0001	nonclinical	2017	USA	EssC1	F
89	103931	GCA_004546745.1	I	CC0001	nonclinical	2017	USA	EssC1	F
90	103933	GCA_004549655.1	I	CC0001	nonclinical	2017	USA	EssC1	F
91	PNUSAL003609	GCA_004623815.1	I	CC0001	clinical	2017	USA	EssC1	F
92	10-4939	GCA_009278585.1	I	CC0001	clinical	unknown	nocountry	EssC1	F
93	AHDCLM24	GCA_004533425.1	I	CC0001	animal	2017	USA	EssC1	F
94	PNUSAL000664	GCA_004513065.1	I	CC0001	clinical	unknown	USA	EssC1	F
95	17B02320-9	GCA_004689185.1	I	CC0001	nonclinical	2017	USA	EssC1	F
96	PNUSAL003118	GCA_004602535.1	I	CC0001	clinical	unknown	USA	EssC1	F
97	PNUSAL002635	GCA_004585695.1	I	CC0001	clinical	2016	USA	EssC1	F
98	FDA00011352	GCA_004451425.1	I	CC0001	nonclinical	2017	USA	EssC1	F
99	PNUSAL002875	GCA_004681825.1	I	CC0001	nonclinical	2017	USA	EssC1	F
100	PNUSAL002541	GCA_004577695.1	I	CC0001	clinical	2016	USA	EssC1	F
101	PNUSAL003119	GCA_004602335.1	I	CC0001	clinical	unknown	USA	EssC1	F
102	PNUSAL002842	GCA_004593915.1	I	CC0001	clinical	unknown	USA	EssC1	F
103	PNUSAL002960	GCA_004692025.1	I	CC0001	clinical	unknown	USA	EssC1	F
104	17B02319-4	GCA_004688895.1	I	CC0001	nonclinical	2017	USA	EssC1	F
105	PNUSAL002959	GCA_004691725.1	I	CC0001	clinical	unknown	USA	EssC1	F
106	PNUSAL002801	GCA_004593675.1	I	CC0001	clinical	unknown	USA	EssC1	F
107	17B02318-4	GCA_004687285.1	I	CC0001	nonclinical	2017	USA	EssC1	F
108	PNUSAL002811	GCA_004593335.1	I	CC0001	clinical	unknown	USA	EssC1	F
109	PNUSAL002636	GCA_004586195.1	I	CC0001	clinical	2016	USA	EssC1	F
110	PNUSAL002874	GCA_004683335.1	I	CC0001	nonclinical	2017	USA	EssC1	F
111	FDA00011351	GCA_004409685.1	I	CC0001	nonclinical	2017	USA	EssC1	F
112	PNUSAL002586	GCA_004580235.1	I	CC0001	clinical	unknown	USA	EssC1	F
113	PNUSAL001453	GCA_004485845.1	I	CC0001	clinical	2015	USA	EssC1	F
114	20B04455-10	GCA_013777705.1	I	CC0001	nonclinical	2020	USA	EssC1	F
115	TB0396	GCA_004611355.1	I	CC0001	animal	1992	USA	EssC1	F
116	TB0513	GCA_004613595.1	I	CC0001	animal	2017	USA	EssC1	F
117	PNUSAL003693	GCA_004628415.1	I	CC0001	clinical	2017	USA	EssC1	F
118	17-01530	GCA_014314495.1	I	CC0001	clinical	2017	Germany	EssC1	F
119	19FMEN000093-3	GCA_004475105.1	I	CC0001	nonclinical	2019	USA	EssC1	F
120	PNUSAL007552	GCA_013494675.1	I	CC0001	nonclinical	2020	USA	EssC1	F
121	PNUSAL002798	GCA_004680925.1	I	CC0001	clinical	unknown	USA	EssC1	F
122	sam_6339BE04-FC16-4161-A9A7-EA8CD094BD43	GCA_009445545.1	I	CC0001	clinical	2015	Netherlands	EssC1	F
123	PNUSAL005937	GCA_008790825.1	I	CC0001	clinical	unknown	USA	EssC1	F
124	PNUSAL008581	GCA_015314795.1	I	CC0001	clinical	unknown	USA	EssC1	F
125	20B05823B-6	GCA_013610115.1	I	CC0001	nonclinical	2020	USA	EssC1	F
126	CFIAFB20180117	GCA_010057505.1	I	CC0001	nonclinical	2018	Canada	EssC1	F
127	FSIS1607988	GCA_004583255.1	I	CC0001	nonclinical	2016	USA	EssC1	F
128	12-2833	GCA_009279645.1	I	CC0001	clinical	unknown	nocountry	EssC1	F
129	PNUSAL001199	GCA_004447205.1	I	CC0001	clinical	2014	USA	EssC1	F
130	ARS-CC9267	GCA_004657345.1	I	CC0001	nonclinical	2007	USA	EssC1	F
131	2011L-2697	GCA_004488265.1	I	CC0001	clinical	2011	USA	EssC1	F
132	PNUSAL002900	GCA_004688545.1	I	CC0001	nonclinical	2017	USA	EssC1	F
133	13-4909	GCA_009485325.1	I	CC0001	clinical	unknown	nocountry	EssC1	F
134	PNUSAL006121	GCA_009352175.1	I	CC0001	clinical	unknown	USA	EssC1	F
135	12-1827	GCA_009426665.1	I	CC0001	clinical	unknown	nocountry	EssC1	F
136	PNUSAL003812	GCA_004632015.1	I	CC0001	clinical	2018	USA	EssC1	F
137	PNUSAL004365	GCA_004455555.1	I	CC0001	clinical	unknown	USA	EssC1	F
138	SKB3296	GCA_014324305.1	I	CC0001	clinical	2013	USA	EssC1	F
139	LL17/3	GCA_013378785.1	I	CC0001	animal	1998	Finland	EssC1	F
140	NRRL_B-33095	GCA_001759515.1	I	CC0001	animal	unknown	nocountry	EssC1	F
141	FSIS1606618	GCA_001676935.1	I	CC0001	nonclinical	2016	USA	EssC1	F
142	NTSN	GCA_000800335.1	I	CC0001	animal	2011	China	EssC1	F
143	LM08-00154	GCA_001565235.1	I	CC0001	unknown	unknown	nocountry	EssC1	F
144	N12-0575	GCA_003588805.1	I	CC0001	clinical	2012	Switzerland	EssC1	F
145	N12-0551	GCA_003588845.1	I	CC0001	clinical	2012	Switzerland	EssC1	F
146	N12-0570	GCA_003588825.1	I	CC0001	clinical	2012	Switzerland	EssC1	F
147	N12-0575	GCA_013381815.1	I	CC0001	clinical	2012	Switzerland	EssC1	F
148	N12-0570	GCA_013381835.1	I	CC0001	clinical	2012	Switzerland	EssC1	F
149	N12-0551	GCA_013381805.1	I	CC0001	clinical	2012	Switzerland	EssC1	F
150	PNUSAL006802	GCA_010069765.1	I	CC0001	clinical	unknown	USA	EssC1	F
151	CFSAN044795	GCA_002524495.1	I	CC0001	nonclinical	2004	Italy	EssC1	F
152	CFSAN045869	GCA_002527055.1	I	CC0001	nonclinical	2003	Italy	EssC1	F
153	CFSAN044793	GCA_002524465.1	I	CC0001	nonclinical	2004	Italy	EssC1	F
154	CFSAN049227	GCA_002445155.1	I	CC0001	clinical	2005	Italy	EssC1	F
155	L.mono_PL_604	GCA_013432505.1	I	CC0001	nonclinical	2016	Poland	EssC1	F
156	sam_F1F87225-12D4-44D1-AFE0-5DAB4F6F05A3	GCA_009606555.1	I	CC0001	clinical	2014	Austria	EssC1	F
157	CFSAN035193	GCA_003002655.1	I	CC0001	clinical	2010	Chile	EssC1	F
158	CFIAFB20160047	GCA_010050305.1	I	CC0001	nonclinical	2016	Canada	EssC1	F
159	PNUSAL002053	GCA_005244165.1	I	CC0001	clinical	2016	USA	EssC1	F
160	PFR25D07	GCA_900162335.1	I	CC0001	nonclinical	2009	New-Zealand	EssC1	F
161	BCW_4780	GCA_001828035.1	I	CC0001	unknown	unknown	nocountry	EssC1	F
162	PFR41E01	GCA_009914905.1	I	CC0001	nonclinical	2015	New-Zealand	EssC1	F
163	BCW_4773	GCA_001827905.1	I	CC0001	unknown	unknown	nocountry	EssC1	F
164	LM39	GCA_016775745.1	I	CC0001	animal	2018	South-Korea	EssC1	F
165	LIS0102	GCA_004710765.1	I	CC0001	nonclinical	2007	USA	EssC1	F
166	CFSAN073907	GCA_011660115.1	I	CC0001	nonclinical	2012	USA	EssC1	F
167	CFSAN044544	GCA_004651085.1	I	CC0001	nonclinical	2015	USA	EssC1	F
168	PNUSAL001739	GCA_004497365.1	I	CC0001	clinical	2015	USA	EssC1	F
169	PNUSAL008140	GCA_015157375.1	I	CC0001	clinical	unknown	USA	EssC1	F
170	PNUSAL000912	GCA_004430055.1	I	CC0001	clinical	2014	USA	EssC1	F
171	CFSAN081615	GCA_011670225.1	I	CC0001	nonclinical	2015	USA	EssC1	F
172	PNUSAL006364	GCA_010082235.1	I	CC0001	clinical	unknown	USA	EssC1	F
173	DMG1500118	GCA_010071745.1	I	CC0001	clinical	2010	Australia	EssC1	F
174	DMG1500162	GCA_010071885.1	I	CC0001	clinical	2012	Australia	EssC1	F
175	DMG1500416	GCA_010083315.1	I	CC0001	nonclinical	2014	Australia	EssC1	F
176	DMG1500415	GCA_010083335.1	I	CC0001	nonclinical	2014	Australia	EssC1	F
177	DMG1500465	GCA_010085275.1	I	CC0001	clinical	2014	Australia	EssC1	F
178	sam_9ACEF1D2-567B-48AF-A23B-F014284E7D85	GCA_009421585.1	I	CC0001	clinical	2013	Belgium	EssC1	F
179	PNUSAL005688	GCA_008372375.1	I	CC0001	clinical	unknown	USA	EssC1	F
180	LA22	GCA_013378745.1	I	CC0001	animal	1986	Finland	EssC1	F
181	CFSAN002298	GCA_001758985.1	I	CC0001	clinical	unknown	nocountry	EssC1	F
182	LL67/1	GCA_013378795.1	I	CC0001	animal	2001	Finland	EssC1	F
183	SLCC208	GCA_001447225.1	I	CC0001	clinical	1921	France	EssC1	F
184	SLCC208	GCA_010078845.1	I	CC0001	clinical	1921	France	EssC1	F
185	sam_0A09C289-5418-47BD-8473-853C2C32B1BB	GCA_010110475.1	I	CC0001	clinical	2015	Sweden	EssC1	F
186	CFSAN049394	GCA_004670385.1	I	CC0001	nonclinical	2015	USA	EssC1	F
187	CFSAN049393	GCA_004670405.1	I	CC0001	nonclinical	2015	USA	EssC1	F
188	PNUSAL008788	GCA_015854585.1	I	CC0001	clinical	unknown	USA	EssC1	F
189	J5042	GCA_010099635.1	I	CC0001	clinical	2008	USA	EssC1	F
190	L7-1783	GCA_007449025.1	I	CC0001	nonclinical	2018	USA	EssC1	F
191	J4351	GCA_004665615.1	I	CC0001	clinical	unknown	USA	EssC1	F
192	PNUSAL004209	GCA_003681155.1	I	CC0001	clinical	2018	USA	EssC1	F
193	PNUSAL004267	GCA_003684535.1	I	CC0001	clinical	2018	USA	EssC1	F
194	PNUSAL004227	GCA_003683715.1	I	CC0001	clinical	2018	USA	EssC1	F
195	PNUSAL002250	GCA_006219605.1	I	CC0001	clinical	2016	USA	EssC1	F
196	PNUSAL000253	GCA_004424795.1	I	CC0001	clinical	2013	USA	EssC1	F
197	ARS-CC9259	GCA_004657545.1	I	CC0001	nonclinical	2007	USA	EssC1	F
198	J5482	GCA_010099895.1	I	CC0001	clinical	2008	USA	EssC1	F
199	14-8577	GCA_009446155.1	I	CC0001	clinical	unknown	nocountry	EssC1	F
200	PNUSAL003245	GCA_004608695.1	I	CC0001	clinical	unknown	USA	EssC1	F
201	11-6398	GCA_009312725.1	I	CC0001	clinical	unknown	nocountry	EssC1	F
202	12-7442	GCA_009312615.1	I	CC0001	clinical	unknown	nocountry	EssC1	F
203	PNUSAL004721	GCA_004473265.1	I	CC0001	clinical	unknown	USA	EssC1	F
204	MF8034	GCA_016612215.1	I	CC0001	nonclinical	2012	Norway	EssC1	F
205	MF8023	GCA_016612355.1	I	CC0001	nonclinical	2012	Norway	EssC1	F
206	sam_54F542CB-EA67-402D-BE5B-6F7910B71100	GCA_010113195.1	I	CC0001	clinical	2015	Sweden	EssC1	F
207	sam_13F83AF0-3995-494E-8E72-667E4A40FB76	GCA_009489425.1	I	CC0001	clinical	2011	Sweden	EssC1	F
208	sam_1CCD914A-368E-4D61-A36C-0E823E0EAEE1	GCA_010118975.1	I	CC0001	clinical	2015	Sweden	EssC1	F
209	DMG1500319	GCA_010077145.1	I	CC0001	nonclinical	2013	Australia	EssC1	F
210	214554	GCA_004723385.1	I	CC0001	clinical	2015	UK	EssC1	F
211	sam_273D047B-DC91-4B03-9297-7B4386F3A3E2	GCA_009489365.1	I	CC0001	clinical	2010	Sweden	EssC1	F
212	SSI_AA104	GCA_010106295.1	I	CC0001	clinical	2013	Denmark	EssC1	F
213	DMG1500318	GCA_010077125.1	I	CC0001	nonclinical	2013	Australia	EssC1	F
214	SSI_AA108	GCA_010105835.1	I	CC0001	clinical	2013	Denmark	EssC1	F
215	2842STDY5753909	GCA_900033695.1	I	CC0001	clinical	2012	Netherlands	EssC1	F
216	2842STDY5753910	GCA_900034285.1	I	CC0001	clinical	2012	Netherlands	EssC1	F
217	MF8033	GCA_016612245.1	I	CC0001	nonclinical	2012	Norway	EssC1	F
218	sam_E039DDAD-0054-4197-A5C7-4C2240AF4328	GCA_009306095.1	I	CC0001	clinical	2010	Belgium	EssC1	F
219	DMG1500127	GCA_010074885.1	I	CC0001	clinical	2011	Australia	EssC1	F
220	DMG1500310	GCA_010076975.1	I	CC0001	clinical	2013	Australia	EssC1	F
221	CFSAN049265	GCA_002444015.1	I	CC0001	clinical	2015	Italy	EssC1	F
222	CFSAN049245	GCA_002444275.1	I	CC0001	clinical	2014	Italy	EssC1	F
223	sam_80F2970B-6A2A-41BE-981A-57635E1CF26F	GCA_009306955.1	I	CC0001	clinical	2011	Belgium	EssC1	F
224	sam_4A5F228E-09E1-4364-B02F-808A81243A81	GCA_009611255.1	I	CC0001	clinical	2010	Iceland	EssC1	F
225	sam_0E4F2F71-B2B1-4A51-9A83-06A270E75F8B	GCA_009423285.1	I	CC0001	clinical	2013	Netherlands	EssC1	F
226	PNUSAL004008	GCA_004731445.1	I	CC0001	clinical	unknown	USA	EssC1	F
227	PNUSAL003955	GCA_004707055.1	I	CC0001	clinical	2018	USA	EssC1	F
228	PNUSAL004007	GCA_003593405.1	I	CC0001	clinical	unknown	USA	EssC1	F
229	05B08430F-1	GCA_004703285.1	I	CC0001	nonclinical	2005	USA	EssC1	F
230	PNUSAL003665	GCA_004626535.1	I	CC0001	clinical	unknown	USA	EssC1	F
231	DMG1500137	GCA_010075425.1	I	CC0001	clinical	2012	Australia	EssC1	F
232	DMG1500161	GCA_010075765.1	I	CC0001	clinical	2012	Australia	EssC1	F
233	DMG1500209	GCA_009605535.1	I	CC0001	clinical	2013	Australia	EssC1	F
234	DMG1500330	GCA_010077345.1	I	CC0001	nonclinical	2013	Australia	EssC1	F
235	DMG1500271	GCA_010076195.1	I	CC0001	clinical	2013	Australia	EssC1	F
236	PNUSAL003772	GCA_004631015.1	I	CC0001	clinical	2018	USA	EssC1	F
237	FDA00007233	GCA_004468185.1	I	CC0001	nonclinical	2007	USA	EssC1	F
238	FDA00007231	GCA_004470025.1	I	CC0001	nonclinical	2007	USA	EssC1	F
239	FDA00007232	GCA_004395885.1	I	CC0001	nonclinical	2007	USA	EssC1	F
240	FDA00007234	GCA_004411485.1	I	CC0001	nonclinical	2007	USA	EssC1	F
241	FDA00007228	GCA_004469935.1	I	CC0001	nonclinical	2007	USA	EssC1	F
242	FDA00007227	GCA_004379995.1	I	CC0001	nonclinical	2007	USA	EssC1	F
243	CFSAN026593	GCA_001577885.1	I	CC0001	nonclinical	2014	USA	EssC1	F
244	CFSAN026590	GCA_001583155.1	I	CC0001	nonclinical	2014	USA	EssC1	F
245	CFSAN026591	GCA_001583175.1	I	CC0001	nonclinical	2014	USA	EssC1	F
246	CFSAN026592	GCA_001583185.1	I	CC0001	nonclinical	2014	USA	EssC1	F
247	CFSAN026594	GCA_001577855.1	I	CC0001	nonclinical	2014	USA	EssC1	F
248	PNUSAL003989	GCA_003593125.1	I	CC0001	clinical	unknown	USA	EssC1	F
249	PNUSAL004585	GCA_004464085.1	I	CC0001	clinical	2018	USA	EssC1	F
250	PNUSAL006919	GCA_010903655.1	I	CC0001	clinical	unknown	USA	EssC1	F
251	PNUSAL004117	GCA_003682195.1	I	CC0001	clinical	2018	USA	EssC1	F
252	PNUSAL001410	GCA_004482825.1	I	CC0001	clinical	2014	USA	EssC1	F
253	PNUSAL004684	GCA_004396045.1	I	CC0001	clinical	unknown	USA	EssC1	F
254	LM-F-140	GCA_003187145.1	I	CC0001	nonclinical	2013	Canada	EssC1	F
255	LM-F-137	GCA_003187285.1	I	CC0001	nonclinical	2012	Canada	EssC1	F
256	PNUSAL004014	GCA_003680175.1	I	CC0001	clinical	unknown	USA	EssC1	F
257	I1803917	GCA_003685855.1	I	CC0001	nonclinical	2018	USA	EssC1	F
258	12-8481	GCA_009312395.1	I	CC0001	clinical	unknown	nocountry	EssC1	F
259	PNUSAL008272	GCA_014941665.1	I	CC0001	clinical	unknown	USA	EssC1	F
260	PNUSAL004245	GCA_003686175.1	I	CC0001	clinical	2018	USA	EssC1	F
261	PNUSAL003974	GCA_004708795.1	I	CC0001	clinical	unknown	USA	EssC1	F
262	CFSAN061040	GCA_004433345.1	I	CC0001	nonclinical	2015	USA	EssC1	F
263	PNUSAL004285	GCA_004455075.1	I	CC0001	clinical	2018	USA	EssC1	F
264	PNUSAL002443	GCA_004576115.1	I	CC0001	clinical	unknown	USA	EssC1	F
265	PNUSAL002430	GCA_004576375.1	I	CC0001	clinical	2016	USA	EssC1	F
266	PNUSAL005065	GCA_007466335.1	I	CC0001	nonclinical	2019	USA	EssC1	F
267	609481	GCA_004762235.1	I	CC0001	clinical	2018	UK	EssC1	F
268	SFBRL345_S15	GCA_015016895.1	I	CC0001	nonclinical	2013	USA	EssC1	F
269	PNUSAL009472	GCA_017481755.1	I	CC0001	clinical	2004	USA	EssC1	F
270	839908	GCA_010082325.1	I	CC0001	clinical	2019	UK	EssC1	F
271	PNUSAL004492	GCA_003762505.1	I	CC0001	clinical	2018	USA	EssC1	F
272	PNUSAL004391	GCA_004456075.1	I	CC0001	clinical	2018	USA	EssC1	F
273	PNUSAL002812	GCA_005232715.1	I	CC0001	clinical	2015	USA	EssC1	F
274	PNUSAL004788	GCA_004534825.1	I	CC0001	clinical	unknown	USA	EssC1	F
275	PNUSAL002070	GCA_004658525.1	I	CC0001	clinical	2016	USA	EssC1	F
276	PNUSAL002549	GCA_004579675.1	I	CC0001	clinical	2016	USA	EssC1	F
277	SFBRL312_S5	GCA_015017775.1	I	CC0001	nonclinical	2013	USA	EssC1	F
278	PNUSAL000689	GCA_004514305.1	I	CC0001	clinical	2014	USA	EssC1	F
279	PNUSAL008194	GCA_015077185.1	I	CC0001	clinical	unknown	USA	EssC1	F
280	PNUSAL008141	GCA_015157355.1	I	CC0001	clinical	unknown	USA	EssC1	F
281	J4903	GCA_010099575.1	I	CC0001	clinical	2007	USA	EssC1	F
282	12-6427	GCA_009426985.1	I	CC0001	clinical	unknown	nocountry	EssC1	F
283	PNUSAL003985	GCA_004710115.1	I	CC0001	clinical	unknown	USA	EssC1	F
284	LM-F-101	GCA_003188065.1	I	CC0001	nonclinical	2010	Canada	EssC1	F
285	PNUSAL004145	GCA_003681715.1	I	CC0001	clinical	2018	USA	EssC1	F
286	PNUSAL000354	GCA_004407925.1	I	CC0001	clinical	2013	USA	EssC1	F
287	PNUSAL004260	GCA_003686235.1	I	CC0001	clinical	unknown	USA	EssC1	F
288	PNUSAL003019	GCA_004697225.1	I	CC0001	clinical	unknown	USA	EssC1	F
289	PNUSAL003004	GCA_004700175.1	I	CC0001	clinical	2017	USA	EssC1	F
290	CFIAFB20120163	GCA_010047625.1	I	CC0001	nonclinical	2012	Canada	EssC1	F
291	99-0194	GCA_009448985.1	I	CC0001	clinical	unknown	nocountry	EssC1	F
292	FLAG-60435	GCA_004572575.1	I	CC0001	nonclinical	2005	USA	EssC1	F
293	PNUSAL009090	GCA_017008575.1	I	CC0001	clinical	unknown	USA	EssC1	F
294	PNUSAL003359	GCA_004612235.1	I	CC0001	clinical	unknown	USA	EssC1	F
295	PNUSAL000745	GCA_004421835.1	I	CC0001	clinical	2014	USA	EssC1	F
296	PNUSAL000169	GCA_004512245.1	I	CC0001	clinical	2013	USA	EssC1	F
297	PNUSAL002020	GCA_004653525.1	I	CC0001	clinical	2016	USA	EssC1	F
298	PNUSAL003873	GCA_004704365.1	I	CC0001	clinical	unknown	USA	EssC1	F
299	PNUSAL004183	GCA_003684275.1	I	CC0001	nonclinical	2018	USA	EssC1	F
300	PNUSAL004185	GCA_004454425.1	I	CC0001	nonclinical	2018	USA	EssC1	F
301	PNUSAL004184	GCA_003684335.1	I	CC0001	nonclinical	2018	USA	EssC1	F
302	PNUSAL003756	GCA_004631575.1	I	CC0001	nonclinical	2017	USA	EssC1	F
303	17-00471	GCA_014314415.1	I	CC0001	clinical	2017	Germany	EssC1	F
304	PNUSAL009270	GCA_017295375.1	I	CC0001	clinical	2002	USA	EssC1	F
305	PNUSAL004069	GCA_003643325.1	I	CC0001	clinical	2018	USA	EssC1	F
306	PNUSAL004172	GCA_003683195.1	I	CC0001	nonclinical	2018	USA	EssC1	F
307	FSLS4-0270	GCA_003681535.1	I	CC0001	nonclinical	2001	USA	EssC1	F
308	PNUSAL002870	GCA_004683665.1	I	CC0001	clinical	2017	USA	EssC1	F
309	289	GCA_005244045.1	I	CC0001	clinical	2016	USA	EssC1	F
310	PNUSAL000424	GCA_004440325.1	I	CC0001	clinical	unknown	USA	EssC1	F
311	FDA00011808	GCA_004595195.1	I	CC0001	nonclinical	2017	USA	EssC1	F
312	FDA00011799	GCA_004594995.1	I	CC0001	nonclinical	2017	USA	EssC1	F
313	FDA00011801	GCA_004437925.1	I	CC0001	nonclinical	2017	USA	EssC1	F
314	FDA00011806	GCA_004595095.1	I	CC0001	nonclinical	2017	USA	EssC1	F
315	FDA00011655	GCA_004408385.1	I	CC0001	nonclinical	2017	USA	EssC1	F
316	FDA00011797	GCA_004594955.1	I	CC0001	nonclinical	2017	USA	EssC1	F
317	FDA00011811	GCA_004595355.1	I	CC0001	nonclinical	2017	USA	EssC1	F
318	FDA00011804	GCA_004595175.1	I	CC0001	nonclinical	2017	USA	EssC1	F
319	FDA00011654	GCA_003876055.1	I	CC0001	nonclinical	2017	USA	EssC1	F
320	LM05-00008	GCA_001564495.1	I	CC0001	unknown	unknown	nocountry	EssC1	F
321	LM05-00172	GCA_001564535.1	I	CC0001	unknown	unknown	nocountry	EssC1	F
322	LM07-00596	GCA_001564815.1	I	CC0001	unknown	unknown	nocountry	EssC1	F
323	sam_2DC1E553-C986-446D-AB9C-9ED027A2EA3E	GCA_009307815.1	I	CC0001	clinical	2011	Belgium	EssC1	F
324	sam_C2B3B03F-21BA-4812-8F2E-39D11BB25C6C	GCA_009307835.1	I	CC0001	clinical	2011	Belgium	EssC1	F
325	sam_4BECECC8-8F09-4618-8BAD-3CE95F79AC49	GCA_009489285.1	I	CC0001	clinical	2011	Sweden	EssC1	F
326	18-06116	GCA_014314155.1	I	CC0001	clinical	2018	Germany	EssC1	F
327	CFIAFB20120118	GCA_010037405.1	I	CC0001	nonclinical	2012	Canada	EssC1	F
328	PNUSAL006709	GCA_010033365.1	I	CC0001	clinical	unknown	USA	EssC1	F
329	BCW_4299	GCA_001827415.1	I	CC0001	unknown	unknown	nocountry	EssC1	F
330	NRRL_B-33615	GCA_001760935.1	I	CC0001	clinical	2003	USA	EssC1	F
331	LM43	GCA_016775765.1	I	CC0001	animal	2019	South-Korea	EssC1	F
332	PNUSAL002438	GCA_004576575.1	I	CC0001	clinical	2016	USA	EssC1	F
333	PNUSAL003206	GCA_004606835.1	I	CC0001	clinical	2017	USA	EssC1	F
334	PNUSAL004753	GCA_004547825.1	I	CC0001	clinical	unknown	USA	EssC1	F
335	A66549	GCA_013489365.1	I	CC0001	nonclinical	2016	USA	EssC1	F
336	SFBRL121_S16	GCA_015017635.1	I	CC0001	nonclinical	2013	USA	EssC1	F
337	PNUSAL004629	GCA_004465085.1	I	CC0001	clinical	unknown	USA	EssC1	F
338	PNUSAL009527	GCA_017573705.1	I	CC0001	clinical	2004	USA	EssC1	F
339	PNUSAL004351	GCA_004454755.1	I	CC0001	clinical	2018	USA	EssC1	F
340	PNUSAL003664	GCA_004629615.1	I	CC0001	clinical	2017	USA	EssC1	F
341	2012L-5389	GCA_004602575.1	I	CC0001	clinical	2012	USA	EssC1	F
342	PNUSAL002742	GCA_004590735.1	I	CC0001	clinical	unknown	USA	EssC1	F
343	PNUSAL006789	GCA_010067175.1	I	CC0001	clinical	unknown	USA	EssC1	F
344	PNUSAL007678	GCA_014137205.1	I	CC0001	clinical	unknown	USA	EssC1	F
345	PNUSAL003721	GCA_004706225.1	I	CC0001	clinical	unknown	USA	EssC1	F
346	PNUSAL004910	GCA_005924465.1	I	CC0001	clinical	unknown	USA	EssC1	F
347	PNUSAL005046	GCA_007875545.1	I	CC0001	clinical	unknown	USA	EssC1	F
348	PNUSAL004546	GCA_004460125.1	I	CC0001	clinical	2018	USA	EssC1	F
349	2009L-1496	GCA_004602555.1	I	CC0001	clinical	2009	USA	EssC1	F
350	2009L1496	GCA_009990625.1	I	CC0001	clinical	2009	USA	EssC1	F
351	FSIS1605820	GCA_004657325.1	I	CC0001	nonclinical	2016	USA	EssC1	F
352	PNUSAL001958	GCA_004645305.1	I	CC0001	clinical	2015	USA	EssC1	F
353	PNUSAL002483	GCA_004576655.1	I	CC0001	clinical	2016	USA	EssC1	F
354	PNUSAL004307	GCA_004454285.1	I	CC0001	clinical	2018	USA	EssC1	F
355	PNUSAL008697	GCA_015918215.1	I	CC0001	clinical	unknown	USA	EssC1	F
356	PNUSAL001481	GCA_004415545.1	I	CC0001	clinical	unknown	USA	EssC1	F
357	351298	GCA_004735005.1	I	CC0001	nonclinical	2017	UK	EssC1	F
358	351299	GCA_004738125.1	I	CC0001	nonclinical	2017	UK	EssC1	F
359	351295	GCA_004754605.1	I	CC0001	nonclinical	2017	UK	EssC1	F
360	351296	GCA_004750085.1	I	CC0001	nonclinical	2017	UK	EssC1	F
361	351297	GCA_004753525.1	I	CC0001	nonclinical	2017	UK	EssC1	F
362	238495	GCA_004746015.1	I	CC0001	unknown	2016	UK	EssC1	F
363	308826	GCA_004756005.1	I	CC0001	nonclinical	2016	UK	EssC1	F
364	sam_12DC7CB1-0DFB-4C90-8F25-D13B1E8D813F	GCA_009305475.1	I	CC0001	clinical	2011	Belgium	EssC1	F
365	HPB1174	GCA_009602905.1	I	CC0001	nonclinical	1995	nocountry	EssC1	F
366	11-04732	GCA_009270965.1	I	CC0001	clinical	2011	Germany	EssC1	F
367	LISVAL31	GCA_016415805.1	I	CC0001	animal	2018	Spain	EssC1	F
368	PNUSAL000849	GCA_004426335.1	I	CC0001	clinical	unknown	USA	EssC1	F
369	PNUSAL007512	GCA_013589075.1	I	CC0001	clinical	unknown	USA	EssC1	F
370	21B00181-5	GCA_016723525.1	I	CC0001	nonclinical	2020	nocountry	EssC1	F
371	PNUSAL004663	GCA_004468325.1	I	CC0001	clinical	unknown	USA	EssC1	F
372	PNUSAL008013	GCA_014617615.1	I	CC0001	clinical	unknown	USA	EssC1	F
373	PNUSAL008991	GCA_017191555.1	I	CC0001	clinical	unknown	USA	EssC1	F
374	PNUSAL002381	GCA_004571855.1	I	CC0001	clinical	unknown	USA	EssC1	F
375	PNUSAL004090	GCA_003678415.1	I	CC0001	clinical	2018	USA	EssC1	F
376	PNUSAL000554	GCA_004483865.1	I	CC0001	clinical	2014	USA	EssC1	F
377	04-5920	GCA_009313075.1	I	CC0001	clinical	unknown	nocountry	EssC1	F
378	PNUSAL003392	GCA_004614495.1	I	CC0001	clinical	unknown	USA	EssC1	F
379	PNUSAL001280	GCA_004450245.1	I	CC0001	clinical	2014	USA	EssC1	F
380	PNUSAL004254	GCA_003685755.1	I	CC0001	clinical	2018	USA	EssC1	F
381	sam_B999090B-2610-4D30-B976-A921C76F53F4	GCA_009274465.1	I	CC0001	clinical	2010	Belgium	EssC1	F
382	PNUSAL004059	GCA_003643585.1	I	CC0001	clinical	2018	USA	EssC1	F
383	PNUSAL001575	GCA_004387495.1	I	CC0001	clinical	unknown	USA	EssC1	F
384	PNUSAL001022	GCA_004436685.1	I	CC0001	clinical	2014	USA	EssC1	F
385	PNUSAL003882	GCA_004703225.1	I	CC0001	clinical	2017	USA	EssC1	F
386	PNUSAL007252	GCA_012969845.1	I	CC0001	clinical	unknown	USA	EssC1	F
387	PNUSAL004243	GCA_003685475.1	I	CC0001	clinical	2018	USA	EssC1	F
388	FDA00013053	GCA_004705405.1	I	CC0001	nonclinical	2018	USA	EssC1	F
389	FSL B8-0227	GCA_017319065.1	I	CC0001	nonclinical	2014	USA	EssC1	F
390	J4551	GCA_004665555.1	I	CC0001	clinical	unknown	USA	EssC1	F
391	J4551	GCA_010099395.1	I	CC0001	clinical	2007	USA	EssC1	F
392	PNUSAL000814	GCA_004391545.1	I	CC0001	clinical	2014	USA	EssC1	F
393	PNUSAL001111	GCA_004448625.1	I	CC0001	clinical	2014	USA	EssC1	F
394	11-3238	GCA_009280085.1	I	CC0001	clinical	unknown	nocountry	EssC1	F
395	PNUSAL001364	GCA_006149825.1	I	CC0001	clinical	2015	USA	EssC1	F
396	PNUSAL009402	GCA_017374235.1	I	CC0001	clinical	2004	USA	EssC1	F
397	11-2706	GCA_009279925.1	I	CC0001	clinical	unknown	nocountry	EssC1	F
398	PNUSAL000818	GCA_004425955.1	I	CC0001	clinical	unknown	USA	EssC1	F
399	PNUSAL003298	GCA_004610055.1	I	CC0001	clinical	2017	USA	EssC1	F
400	PNUSAL004395	GCA_004456375.1	I	CC0001	clinical	2018	USA	EssC1	F
401	PNUSAL002530	GCA_004579355.1	I	CC0001	clinical	2016	USA	EssC1	F
402	PNUSAL001353	GCA_004485905.1	I	CC0001	clinical	2015	USA	EssC1	F
403	PNUSAL001272	GCA_004386705.1	I	CC0001	clinical	2015	USA	EssC1	F
404	PNUSAL007664	GCA_014066285.1	I	CC0001	clinical	unknown	USA	EssC1	F
405	PNUSAL003554	GCA_004621715.1	I	CC0001	clinical	2017	USA	EssC1	F
406	PNUSAL003067	GCA_004601515.1	I	CC0001	clinical	2017	USA	EssC1	F
407	PNUSAL003797	GCA_004631875.1	I	CC0001	clinical	2018	USA	EssC1	F
408	PNUSAL003059	GCA_004597775.1	I	CC0001	clinical	unknown	USA	EssC1	F
409	VA-WGS-17082	GCA_004602025.1	I	CC0001	nonclinical	2017	USA	EssC1	F
410	PNUSAL003967	GCA_004708055.1	I	CC0001	clinical	unknown	USA	EssC1	F
411	PNUSAL003831	GCA_004698325.1	I	CC0001	clinical	2018	USA	EssC1	F
412	PNUSAL003871	GCA_004703105.1	I	CC0001	clinical	unknown	USA	EssC1	F
413	PNUSAL003024	GCA_004597675.1	I	CC0001	clinical	2017	USA	EssC1	F
414	FDA00011803	GCA_004595135.1	I	CC0001	nonclinical	2017	USA	EssC1	F
415	PNUSAL002762	GCA_004592995.1	I	CC0001	clinical	2016	USA	EssC1	F
416	PNUSAL004745	GCA_004475825.1	I	CC0001	clinical	unknown	USA	EssC1	F
417	PNUSAL007713	GCA_014278795.1	I	CC0001	clinical	unknown	USA	EssC1	F
418	PNUSAL004164	GCA_003681335.1	I	CC0001	clinical	unknown	USA	EssC1	F
419	PNUSAL004657	GCA_004465215.1	I	CC0001	clinical	unknown	USA	EssC1	F
420	PNUSAL008836	GCA_015836695.1	I	CC0001	clinical	unknown	USA	EssC1	F
421	PNUSAL003867	GCA_004702825.1	I	CC0001	clinical	unknown	USA	EssC1	F
422	PNUSAL004128	GCA_003679175.1	I	CC0001	clinical	2018	USA	EssC1	F
423	PNUSAL004715	GCA_004473185.1	I	CC0001	clinical	unknown	USA	EssC1	F
424	PNUSAL004162	GCA_003575055.1	I	CC0001	clinical	2018	USA	EssC1	F
425	PNUSAL005695	GCA_008828665.1	I	CC0001	clinical	unknown	USA	EssC1	F
426	AX08	GCA_014309495.1	I	CC0001	nonclinical	2018	USA	EssC1	F
427	PNUSAL003522	GCA_004622115.1	I	CC0001	clinical	unknown	USA	EssC1	F
428	PNUSAL003438	GCA_004615275.1	I	CC0001	clinical	unknown	USA	EssC1	F
429	PNUSAL004598	GCA_004395605.1	I	CC0001	clinical	2018	USA	EssC1	F
430	PNUSAL004637	GCA_010089635.1	I	CC0001	clinical	unknown	USA	EssC1	F
431	PNUSAL005243	GCA_007960785.1	I	CC0001	clinical	unknown	USA	EssC1	F
432	PNUSAL003859	GCA_004701445.1	I	CC0001	clinical	2018	USA	EssC1	F
433	FDA00014636	GCA_008276995.1	I	CC0001	nonclinical	2019	USA	EssC1	F
434	PNUSAL001127	GCA_005471315.1	I	CC0001	clinical	2014	USA	EssC1	F
435	PNUSAL000970	GCA_004433145.1	I	CC0001	clinical	2014	USA	EssC1	F
436	PNUSAL008403	GCA_015029135.1	I	CC0001	clinical	unknown	USA	EssC1	F
437	PNUSAL009057	GCA_017036075.1	I	CC0001	clinical	2002	USA	EssC1	F
438	PNUSAL008580	GCA_015279165.1	I	CC0001	clinical	unknown	USA	EssC1	F
439	PNUSAL002402	GCA_004421395.1	I	CC0001	clinical	2016	USA	EssC1	F
440	LIS21-0022	GCA_016996455.1	I	CC0001	animal	2019	USA	EssC1	F
441	PNUSAL003997	GCA_004710265.1	I	CC0001	clinical	unknown	USA	EssC1	F
442	PNUSAL000471	GCA_004379925.1	I	CC0001	clinical	unknown	USA	EssC1	F
443	PNUSAL000997	GCA_004440865.1	I	CC0001	clinical	2014	USA	EssC1	F
444	PNUSAL001448	GCA_004485865.1	I	CC0001	clinical	2015	USA	EssC1	F
445	CFSAN092781	GCA_011656335.1	I	CC0001	nonclinical	2016	USA	EssC1	F
446	CFSAN092740	GCA_011696895.1	I	CC0001	nonclinical	2016	USA	EssC1	F
447	17-00920	GCA_014314835.1	I	CC0001	clinical	2017	Germany	EssC1	F
448	16K0036768	GCA_009447125.1	I	CC0001	clinical	unknown	nocountry	EssC1	F
449	PNUSAL005862	GCA_008709435.1	I	CC0001	clinical	unknown	USA	EssC1	F
450	PNUSAL006117	GCA_010070585.1	I	CC0001	clinical	unknown	USA	EssC1	F
451	J3185	GCA_004487055.1	I	CC0001	clinical	unknown	USA	EssC1	F
452	06CEB122LM	GCA_009493305.1	I	CC0001	nonclinical	2006	France	EssC1	F
453	735885	GCA_005875615.1	I	CC0001	clinical	2019	UK	EssC1	F
454	585176	GCA_004747845.1	I	CC0001	clinical	2018	UK	EssC1	F
455	LIS21-0027	GCA_016996335.1	I	CC0001	animal	2019	USA	EssC1	F
456	LIS21-0005	GCA_016996535.1	I	CC0001	animal	2019	USA	EssC1	F
457	LIS21-0009	GCA_016996655.1	I	CC0001	animal	2019	USA	EssC1	F
458	LIS21-0012	GCA_016996555.1	I	CC0001	animal	2019	USA	EssC1	F
459	LIS21-0032	GCA_016996215.1	I	CC0001	animal	2019	USA	EssC1	F
460	LIS21-0024	GCA_016996435.1	I	CC0001	animal	2019	USA	EssC1	F
461	LIS21-0014	GCA_016996715.1	I	CC0001	animal	2019	USA	EssC1	F
462	LIS21-0016	GCA_016996895.1	I	CC0001	animal	2019	USA	EssC1	F
463	LIS21-0029	GCA_016996395.1	I	CC0001	animal	2019	USA	EssC1	F
464	LIS21-0028	GCA_016996235.1	I	CC0001	animal	2019	USA	EssC1	F
465	PNUSAL004002	GCA_003592545.1	I	CC0001	clinical	unknown	USA	EssC1	F
466	PNUSAL005804	GCA_008664275.1	I	CC0001	clinical	unknown	USA	EssC1	F
467	PNUSAL001328	GCA_004489245.1	I	CC0001	clinical	2015	USA	EssC1	F
468	PNUSAL002841	GCA_004593095.1	I	CC0001	clinical	unknown	USA	EssC1	F
469	CFSAN072531	GCA_004728085.1	I	CC0001	nonclinical	unknown	USA	EssC1	F
470	PNUSAL009521	GCA_017579445.1	I	CC0001	clinical	2004	USA	EssC1	F
471	FSIS21720019	GCA_004611015.1	I	CC0001	nonclinical	2017	USA	EssC1	F
472	PNUSAL000282	GCA_004427495.1	I	CC0001	clinical	unknown	USA	EssC1	F
473	PNUSAL000642	GCA_004512645.1	I	CC0001	clinical	unknown	USA	EssC1	F
474	CFSAN003416	GCA_004714685.1	I	CC0001	animal	unknown	nocountry	EssC1	F
475	ARS-CC9262	GCA_004658145.1	I	CC0001	nonclinical	2007	USA	EssC1	F
476	PNUSAL003496	GCA_004620635.1	I	CC0001	clinical	unknown	USA	EssC1	F
477	FSIS1606618	GCA_001676935.2	I	CC0001	nonclinical	2016	USA	EssC1	F
478	PNUSAL003140	GCA_004603415.1	I	CC0001	clinical	2017	USA	EssC1	F
479	PNUSAL003060	GCA_003681815.1	I	CC0001	clinical	unknown	USA	EssC1	F
480	PNUSAL002654	GCA_004586135.1	I	CC0001	clinical	unknown	USA	EssC1	F
481	PNUSAL004238	GCA_003685455.1	I	CC0001	clinical	2018	USA	EssC1	F
482	PNUSAL006366	GCA_010081075.1	I	CC0001	clinical	unknown	USA	EssC1	F
483	PNUSAL009467	GCA_017481465.1	I	CC0001	clinical	2004	USA	EssC1	F
484	ARS-CC9215	GCA_004655725.1	I	CC0001	nonclinical	2005	USA	EssC1	F
485	PNUSAL002729	GCA_004588875.1	I	CC0001	nonclinical	unknown	USA	EssC1	F
486	PNUSAL000633	GCA_004508625.1	I	CC0001	clinical	2014	USA	EssC1	F
487	PNUSAL000946	GCA_004430515.1	I	CC0001	clinical	2014	USA	EssC1	F
488	PNUSAL002612	GCA_004577615.1	I	CC0001	clinical	2016	USA	EssC1	F
489	PNUSAL001589	GCA_004427235.1	I	CC0001	clinical	2015	USA	EssC1	F
490	PNUSAL007033	GCA_011501745.1	I	CC0001	clinical	unknown	USA	EssC1	F
491	PNUSAL007032	GCA_011501895.1	I	CC0001	clinical	unknown	USA	EssC1	F
492	PNUSAL000803	GCA_004425095.1	I	CC0001	clinical	2014	USA	EssC1	F
493	PNUSAL004683	GCA_004472385.1	I	CC0001	clinical	unknown	USA	EssC1	F
494	SFBRL352_S19	GCA_015018115.1	I	CC0001	nonclinical	2013	USA	EssC1	F
495	SFBRL388_S18	GCA_015014695.1	I	CC0001	nonclinical	2013	USA	EssC1	F
496	06B04346E-1	GCA_004468405.1	I	CC0001	nonclinical	2006	USA	EssC1	F
497	PNUSAL000458	GCA_004449005.1	I	CC0001	clinical	2013	USA	EssC1	F
498	J4612	GCA_010099375.1	I	CC0001	clinical	2007	USA	EssC1	F
499	PNUSAL007242	GCA_012914765.1	I	CC0001	clinical	unknown	USA	EssC1	F
500	PNUSAL002591	GCA_006149325.1	I	CC0001	clinical	2016	USA	EssC1	F
501	AG19-0294	GCA_008241025.1	I	CC0001	animal	2016	USA	EssC1	F
502	11-7624	GCA_009425485.1	I	CC0001	clinical	unknown	nocountry	EssC1	F
503	OH-1008050	GCA_004717705.1	I	CC0001	nonclinical	2010	USA	EssC1	F
504	PNUSAL004171	GCA_003681895.1	I	CC0001	clinical	2018	USA	EssC1	F
505	FDA00009228	GCA_004640065.1	I	CC0001	nonclinical	2015	USA	EssC1	F
506	PNUSAL004259	GCA_003685795.1	I	CC0001	clinical	2018	USA	EssC1	F
507	PNUSAL004262	GCA_003686215.1	I	CC0001	clinical	2018	USA	EssC1	F
508	PNUSAL002926	GCA_005233255.1	I	CC0001	clinical	2017	USA	EssC1	F
509	CFIAFB20170149	GCA_010055585.1	I	CC0001	nonclinical	2016	Canada	EssC1	F
510	PNUSAL001551	GCA_004638985.1	I	CC0001	clinical	2015	USA	EssC1	F
511	PNUSAL000623	GCA_004510785.1	I	CC0001	clinical	2014	USA	EssC1	F
512	PNUSAL001025	GCA_004436865.1	I	CC0001	clinical	2014	USA	EssC1	F
513	PNUSAL002117	GCA_004659405.1	I	CC0001	clinical	2016	USA	EssC1	F
514	SSI_AA111	GCA_010106335.1	I	CC0001	clinical	2013	Denmark	EssC1	F
515	SSI_AA107	GCA_010105255.1	I	CC0001	clinical	2013	Denmark	EssC1	F
516	SSI_AA109	GCA_010104755.1	I	CC0001	clinical	2013	Denmark	EssC1	F
517	SSI_AA112	GCA_010104495.1	I	CC0001	clinical	2013	Denmark	EssC1	F
518	17-04194	GCA_014318455.1	I	CC0001	clinical	2017	Germany	EssC1	F
519	sam_014E3944-46AB-42BE-B7DD-5ED2DF3FCCAC	GCA_009489185.1	I	CC0001	clinical	2015	Finland	EssC1	F
520	17-00224	GCA_009274645.1	I	CC0001	clinical	2017	Germany	EssC1	F
521	PNUSAL001192	GCA_004444665.1	I	CC0001	clinical	2014	USA	EssC1	F
522	PNUSAL001077	GCA_004441365.1	I	CC0001	clinical	2014	USA	EssC1	F
523	sam_34E864BE-D1F4-4D26-8E47-56C69F7BEAEB	GCA_009309695.1	I	CC0001	clinical	2011	Netherlands	EssC1	F
524	AUSMDU00024501	GCA_004476745.1	I	CC0001	clinical	2019	Australia	EssC1	F
525	LM201100356	GCA_010109455.1	I	CC0001	clinical	2011	France	EssC1	F
526	18-03398	GCA_014318255.1	I	CC0001	clinical	2018	Germany	EssC1	F
527	IN12	GCA_009487105.1	I	CC0001	nonclinical	1988	France	EssC1	F
528	11-5488	GCA_009277325.1	I	CC0001	clinical	unknown	nocountry	EssC1	F
529	CFSAN045851	GCA_002527375.1	I	CC0001	nonclinical	2014	Italy	EssC1	F
530	2015TE17781-4	GCA_003020645.1	I	CC0001	clinical	2015	Italy	EssC1	F
531	L44	GCA_014269525.1	I	CC0001	nonclinical	2020	Switzerland	EssC1	F
532	N11-2747	GCA_003588995.1	I	CC0001	clinical	2011	Switzerland	EssC1	F
533	N11-2747	GCA_013382005.1	I	CC0001	clinical	2011	Switzerland	EssC1	F
534	CFSAN049297	GCA_002444575.1	I	CC0001	clinical	2014	Italy	EssC1	F
535	L128-3	GCA_014269785.2	I	CC0001	nonclinical	2020	Switzerland	EssC1	F
536	CFSAN046032	GCA_002525855.1	I	CC0001	nonclinical	2011	Italy	EssC1	F
537	CFSAN046016	GCA_002525955.1	I	CC0001	nonclinical	2011	Italy	EssC1	F
538	CFSAN049258	GCA_002444095.1	I	CC0001	clinical	2015	Italy	EssC1	F
539	S-01	GCA_017653885.1	I	CC0001	unknown	2019	Austria	EssC1	F
540	N12-2378	GCA_003586945.1	I	CC0001	clinical	2012	Switzerland	EssC1	F
541	N12-2378	GCA_013381475.1	I	CC0001	clinical	2012	Switzerland	EssC1	F
542	L28	GCA_014269645.1	I	CC0001	nonclinical	2020	Switzerland	EssC1	F
543	LMJF5203	GCA_003722375.1	I	CC0001	animal	2007	Switzerland	EssC1	F
544	JF5203_1	GCA_900275645.1	I	CC0001	unknown	unknown	nocountry	EssC1	F
545	L42	GCA_014269575.1	I	CC0001	nonclinical	2020	Switzerland	EssC1	F
546	Lm224	GCA_001710855.1	I	CC0001	nonclinical	2011	Switzerland	EssC1	F
547	Lm225	GCA_001710525.1	I	CC0001	nonclinical	2011	Switzerland	EssC1	F
548	LmE153	GCA_013382115.1	I	CC0001	nonclinical	2011	Switzerland	EssC1	F
549	LmE154	GCA_013382105.1	I	CC0001	nonclinical	2011	Switzerland	EssC1	F
550	2993	GCA_001463985.1	I	CC0001	nonclinical	2014	Australia	EssC1	F
551	DMG1500157	GCA_010075615.1	I	CC0001	clinical	2012	Australia	EssC1	F
552	sam_8EBC86BE-F39A-43D5-B365-612EF6287538	GCA_009607345.1	I	CC0001	clinical	2015	Austria	EssC1	F
553	15-02911	GCA_009304495.1	I	CC0001	clinical	2015	Germany	EssC1	F
554	CFSAN049252	GCA_002444175.1	I	CC0001	clinical	2014	Italy	EssC1	F
555	CFSAN049264	GCA_002444855.1	I	CC0001	clinical	2016	Italy	EssC1	F
556	PNUSAL005665	GCA_008370975.1	I	CC0001	clinical	unknown	USA	EssC1	F
557	FDA00006208	GCA_004515985.1	I	CC0001	nonclinical	2009	Indonesia	EssC1	F
558	FDA00006209	GCA_004420665.1	I	CC0001	nonclinical	2009	Indonesia	EssC1	F
559	sam_48C5C2C3-6863-496D-AB6E-931512C6DD86	GCA_009421285.1	I	CC0001	clinical	2013	Belgium	EssC1	F
560	16-01676	GCA_009418685.1	I	CC0001	clinical	2016	Germany	EssC1	F
561	N12-1996	GCA_003703655.1	I	CC0001	nonclinical	2012	Switzerland	EssC1	F
562	N12-1996	GCA_013381465.1	I	CC0001	nonclinical	2012	Switzerland	EssC1	F
563	N13-1079	GCA_003587885.1	I	CC0001	clinical	2013	Switzerland	EssC1	F
564	sam_BDD5FB81-ED00-4117-A45C-DE6934A651E9	GCA_009306895.1	I	CC0001	clinical	2011	Belgium	EssC1	F
565	15-03073	GCA_009303365.1	I	CC0001	clinical	2015	Germany	EssC1	F
566	sam_E10D5545-6CF7-4125-8AE2-B28DF065BD3D	GCA_009606335.1	I	CC0001	clinical	2015	Austria	EssC1	F
567	sam_860D607B-0952-4E8B-8A78-52CD63068187	GCA_009606835.1	I	CC0001	clinical	2014	Austria	EssC1	F
568	16-01748	GCA_009419025.1	I	CC0001	clinical	2016	Germany	EssC1	F
569	16-02045	GCA_009419245.1	I	CC0001	clinical	2016	Germany	EssC1	F
570	sam_C9BDF4AF-141B-4F47-AC73-6E6FF3FF1893	GCA_009490605.1	I	CC0001	clinical	2013	Austria	EssC1	F
571	sam_A66709D5-4B9A-409E-AE88-819816B9D0A4	GCA_009606975.1	I	CC0001	clinical	2014	Austria	EssC1	F
572	DMG1500244	GCA_010076065.1	I	CC0001	clinical	2013	Australia	EssC1	F
573	DMG1500243	GCA_010076095.1	I	CC0001	clinical	2013	Australia	EssC1	F
574	20104287	GCA_009608195.1	I	CC0001	clinical	2010	Denmark	EssC1	F
575	sam_393DCC56-58F3-4644-97F6-068F5181DD9C	GCA_009606775.1	I	CC0001	clinical	2014	Austria	EssC1	F
576	sam_63611FEA-165A-43F1-BC3D-BED5C74C1CA1	GCA_009611675.1	I	CC0001	clinical	2011	Romania	EssC1	F
577	SSI_AA117	GCA_010106195.1	I	CC0001	clinical	2014	Denmark	EssC1	F
578	PNUSAL000443	GCA_003607905.1	I	CC0001	clinical	2012	USA	EssC1	F
579	PNUSAL000289	GCA_004427515.1	I	CC0001	clinical	2013	USA	EssC1	F
580	PNUSAL004543	GCA_004460445.1	I	CC0001	clinical	unknown	USA	EssC1	F
581	J2933	GCA_003676705.1	I	CC0001	clinical	unknown	USA	EssC1	F
582	N13-0047	GCA_013381425.1	I	CC0001	nonclinical	2012	Switzerland	EssC1	F
583	N13-1356	GCA_003587745.1	I	CC0001	clinical	2013	Switzerland	EssC1	F
584	MOD1_LS50	GCA_001481815.1	I	CC0001	animal	unknown	nocountry	EssC1	F
585	MOD1_LS50	GCA_003609285.1	I	CC0001	animal	unknown	nocountry	EssC1	F
586	Lm LL201	GCA_013382175.1	I	CC0001	clinical	1987	Switzerland	EssC1	F
587	N12-0341	GCA_013381935.1	I	CC0001	clinical	2012	Switzerland	EssC1	F
588	L174	GCA_014269665.1	I	CC0001	nonclinical	2020	Switzerland	EssC1	F
589	N12-1339	GCA_003587045.1	I	CC0001	nonclinical	2012	Switzerland	EssC1	F
590	N12-1339	GCA_013381705.1	I	CC0001	nonclinical	2012	Switzerland	EssC1	F
591	N13-0677	GCA_003586765.1	I	CC0001	clinical	2013	Switzerland	EssC1	F
592	N13-0677	GCA_013381365.1	I	CC0001	clinical	2013	Switzerland	EssC1	F
593	SSI_AA105	GCA_010104455.1	I	CC0001	clinical	2013	Denmark	EssC1	F
594	15KSM	GCA_000960155.1	I	CC0001	nonclinical	2013	Austria	EssC1	F
595	PNUSAL001157	GCA_001557625.1	I	CC0001	clinical	2014	USA	EssC1	F
596	FDA00008715	GCA_001555605.1	I	CC0001	nonclinical	2014	USA	EssC1	F
597	PNUSAL001180	GCA_002132505.1	I	CC0001	clinical	unknown	USA	EssC1	F
598	FDA00008714	GCA_001555585.1	I	CC0001	nonclinical	2014	USA	EssC1	F
599	PNUSAL001188	GCA_002132245.1	I	CC0001	clinical	unknown	USA	EssC1	F
600	PNUSAL001182	GCA_002132565.1	I	CC0001	clinical	2014	USA	EssC1	F
601	PNUSAL001177	GCA_002132515.1	I	CC0001	clinical	2014	USA	EssC1	F
602	FDA00008711	GCA_001555535.1	I	CC0001	nonclinical	2014	USA	EssC1	F
603	FDA00008712	GCA_001555655.1	I	CC0001	nonclinical	2014	USA	EssC1	F
604	FDA00008730	GCA_001922515.1	I	CC0001	nonclinical	2015	USA	EssC1	F
605	sam_8C0289E1-56E1-47A5-BFEB-889D38C7B3A4	GCA_009607195.1	I	CC0001	clinical	2015	Austria	EssC1	F
606	LL195	GCA_000318055.1	I	CC0001	unknown	unknown	nocountry	EssC1	F
607	NE_dc2014	GCA_000600015.1	I	CC0001	nonclinical	2014	USA	EssC1	F
608	BCW_2388	GCA_001752045.1	I	CC0001	clinical	unknown	nocountry	EssC1	F
609	Lm LL195	GCA_013382205.1	I	CC0001	clinical	1987	Switzerland	EssC1	F
610	CFSAN049319	GCA_002443355.1	I	CC0001	clinical	2016	Italy	EssC1	F
611	16-00988	GCA_009304335.1	I	CC0001	clinical	2016	Germany	EssC1	F
612	2842STDY5753864	GCA_900029135.1	I	CC0001	clinical	2012	Netherlands	EssC1	F
613	2842STDY5753863	GCA_900032705.1	I	CC0001	clinical	2012	Netherlands	EssC1	F
614	2842STDY5753936	GCA_900029865.1	I	CC0001	clinical	2012	Netherlands	EssC1	F
615	2842STDY5753937	GCA_900035495.1	I	CC0001	clinical	2012	Netherlands	EssC1	F
616	CFSAN049275	GCA_002443885.1	I	CC0001	clinical	2013	Italy	EssC1	F
617	L.mono_PL_887	GCA_013432215.1	I	CC0001	nonclinical	2017	Poland	EssC1	F
618	CFSAN108216	GCA_015543475.1	I	CC0001	nonclinical	2020	nocountry	EssC1	F
619	PNUSAL000446	GCA_003607575.1	I	CC0001	clinical	2013	USA	EssC1	F
620	L.mono_PL_741	GCA_013432295.1	I	CC0001	nonclinical	2017	Poland	EssC1	F
621	CFSAN107930	GCA_015963165.1	I	CC0001	nonclinical	2020	nocountry	EssC1	F
622	PNUSAL003552	GCA_004620115.1	I	CC0001	clinical	unknown	USA	EssC1	F
623	18-03380	GCA_014312135.1	I	CC0001	clinical	2018	Germany	EssC1	F
624	17-00897	GCA_014314935.1	I	CC0001	clinical	2017	Germany	EssC1	F
625	CFSAN108472	GCA_015959965.1	I	CC0001	animal	2020	nocountry	EssC1	F
626	CFSAN108198	GCA_015544635.1	I	CC0001	animal	2020	nocountry	EssC1	F
627	CFSAN108081	GCA_015534255.1	I	CC0001	animal	2020	nocountry	EssC1	F
628	16-03395	GCA_009272565.1	I	CC0001	clinical	2016	Germany	EssC1	F
629	18-00139	GCA_014320175.1	I	CC0001	clinical	2018	Germany	EssC1	F
630	CLIP 2015/00092	GCA_010102995.1	I	CC0001	unknown	2015	France	EssC1	F
631	17-06830	GCA_014320275.1	I	CC0001	clinical	2017	Germany	EssC1	F
632	sam_76A175A6-C9BB-42AE-A3F9-AC249298409D	GCA_009308435.1	I	CC0001	clinical	2011	Belgium	EssC1	F
633	82F_CoA	GCA_009485945.1	I	CC0001	unknown	2018	Austria	EssC1	F
634	CFSAN108090	GCA_015534015.1	I	CC0001	nonclinical	2020	nocountry	EssC1	F
635	sam_8FFF3A8B-4B47-4BE0-B515-7A7C416EC5AB	GCA_009606235.1	I	CC0001	clinical	2013	Austria	EssC1	F
636	sam_3F70F42C-C9FC-4194-92B9-151834C12D79	GCA_009606755.1	I	CC0001	clinical	2014	Austria	EssC1	F
637	sam_A40E465D-AFFA-43F0-9646-72E590FFD797	GCA_009423355.1	I	CC0001	clinical	2013	Netherlands	EssC1	F
638	16-04970	GCA_009274065.1	I	CC0001	clinical	2016	Germany	EssC1	F
639	15-01879	GCA_009303875.1	I	CC0001	clinical	2015	Germany	EssC1	F
640	15-01573	GCA_009303675.1	I	CC0001	clinical	2015	Germany	EssC1	F
641	MOD1_LS41	GCA_001481805.1	I	CC0001	clinical	unknown	nocountry	EssC1	F
642	MOD1_LS41	GCA_003609295.1	I	CC0001	clinical	unknown	nocountry	EssC1	F
643	BCW_2416	GCA_001759025.1	I	CC0001	unknown	unknown	nocountry	EssC1	F
644	NCTC11994	GCA_900452915.1	I	CC0001	unknown	1986	nocountry	EssC1	F
645	SCPM-O-B-8699	GCA_011881825.1	I	CC0001	clinical	2017	Russia	EssC1	F
646	NCTC_11994	GCA_002156185.1	I	CC0001	unknown	unknown	nocountry	EssC1	F
647	CIIMS-NV-3	GCA_003409075.1	I	CC0001	clinical	2016	India	EssC1	F
648	sam_D3E418C9-3053-4E62-A333-F0C6D296E5D8	GCA_010118495.1	I	CC0001	clinical	2015	Sweden	EssC1	F
649	DMG1500143	GCA_010072105.1	I	CC0001	nonclinical	2012	Australia	EssC1	F
650	DMG1500150	GCA_010072005.1	I	CC0001	nonclinical	2012	Australia	EssC1	F
651	DMG1500144	GCA_010075485.1	I	CC0001	nonclinical	2012	Australia	EssC1	F
652	DMG1500273	GCA_010076265.1	I	CC0001	nonclinical	2013	Australia	EssC1	F
653	sam_P130597	GCA_009611975.1	I	CC0001	clinical	2013	Luxembourg	EssC1	F
654	278043	GCA_004743625.1	I	CC0001	unknown	2016	UK	EssC1	F
655	DMG1500288	GCA_010076805.1	I	CC0001	nonclinical	2013	Australia	EssC1	F
656	DMG1500276	GCA_010076555.1	I	CC0001	nonclinical	2013	Australia	EssC1	F
657	DMG1500367	GCA_010073065.1	I	CC0001	nonclinical	2013	Australia	EssC1	F
658	RL15000696	GCA_004542875.1	I	CC0001	nonclinical	2010	Europe	EssC1	F
659	F4234	GCA_004484825.1	I	CC0001	clinical	unknown	USA	EssC1	F
660	sam_3C6E5E66-A792-4745-88BB-8AB9A5F7FE91	GCA_009489405.1	I	CC0001	clinical	2015	Finland	EssC1	F
661	15-01137	GCA_009303335.1	I	CC0001	clinical	2015	Germany	EssC1	F
662	17-01132	GCA_014314035.1	I	CC0001	clinical	2017	Germany	EssC1	F
663	SSI_AA114	GCA_010105535.1	I	CC0001	clinical	2014	Denmark	EssC1	F
664	17-07211	GCA_014313225.1	I	CC0001	clinical	2017	Germany	EssC1	F
665	CLIP 2015/00048	GCA_010101275.1	I	CC0001	unknown	2015	France	EssC1	F
666	769196	GCA_007458335.1	I	CC0001	clinical	2019	UK	EssC1	F
667	SSI_AA119	GCA_010105935.1	I	CC0001	clinical	2014	Denmark	EssC1	F
668	CLIP 2015/00307	GCA_010101935.1	I	CC0001	unknown	2015	France	EssC1	F
669	CFSAN107817	GCA_015527725.1	I	CC0001	nonclinical	2020	nocountry	EssC1	F
670	16-03396	GCA_009272545.1	I	CC0001	clinical	2016	Germany	EssC1	F
671	CLIP 2015/00054	GCA_009990245.1	I	CC0001	unknown	2015	France	EssC1	F
672	CFSAN108832	GCA_015882365.1	I	CC0001	nonclinical	2019	nocountry	EssC1	F
673	16-03461	GCA_009272505.1	I	CC0001	clinical	2016	Germany	EssC1	F
674	J5151	GCA_010099775.1	I	CC0001	clinical	2008	USA	EssC1	F
675	L970	GCA_002912285.1	I	CC0001	nonclinical	2013	nocountry	EssC1	F
676	MQ130032	GCA_002027845.1	I	CC0001	clinical	2013	Ireland	EssC1	F
677	L2113	GCA_002912185.1	I	CC0001	nonclinical	2015	nocountry	EssC1	F
678	3444	GCA_017571425.1	I	CC0001	nonclinical	2015	Ireland	EssC1	F
679	MQ140031	GCA_002027985.1	I	CC0001	clinical	2014	Ireland	EssC1	F
680	MQ140033	GCA_002028025.1	I	CC0001	clinical	2014	Ireland	EssC1	F
681	MQ130029	GCA_010097925.1	I	CC0001	clinical	2013	Ireland	EssC1	F
682	sam_00A8B6A5-C5DD-4CBB-983F-6BAE63FE0B2B	GCA_009611815.1	I	CC0001	clinical	2013	Ireland	EssC1	F
683	MQ130029	GCA_002027825.1	I	CC0001	clinical	2013	Ireland	EssC1	F
684	944	GCA_001463975.1	I	CC0001	nonclinical	2013	Ireland	EssC1	F
685	MQ130026	GCA_010097905.1	I	CC0001	clinical	2013	Ireland	EssC1	F
686	sam_BDAB24B1-9B84-4231-851E-858E4523B307	GCA_009611795.1	I	CC0001	clinical	2013	Ireland	EssC1	F
687	MQ130026	GCA_002027805.1	I	CC0001	clinical	2013	Ireland	EssC1	F
688	MQ130032	GCA_010098005.1	I	CC0001	clinical	2013	Ireland	EssC1	F
689	sam_50D58FA7-2BED-4F08-B558-23D0CE9375A6	GCA_009611525.1	I	CC0001	clinical	2013	Ireland	EssC1	F
690	CFSAN038860	GCA_004722725.1	I	CC0001	nonclinical	unknown	UK	EssC1	F
691	CFSAN038828	GCA_004721405.1	I	CC0001	nonclinical	unknown	UK	EssC1	F
692	CFSAN049305	GCA_002444605.1	I	CC0001	clinical	2014	Italy	EssC1	F
693	CFSAN049307	GCA_002443475.1	I	CC0001	clinical	2014	Italy	EssC1	F
694	CFSAN049240	GCA_002444355.1	I	CC0001	clinical	2014	Italy	EssC1	F
695	CFSAN049303	GCA_002444595.1	I	CC0001	clinical	2014	Italy	EssC1	F
696	CFSAN049188	GCA_002523005.1	I	CC0001	animal	2008	Italy	EssC1	F
697	CFSAN049187	GCA_002523025.1	I	CC0001	animal	2008	Italy	EssC1	F
698	CFSAN049318	GCA_002443325.1	I	CC0001	clinical	2014	Italy	EssC1	F
699	CFSAN049312	GCA_002444515.1	I	CC0001	clinical	2014	Italy	EssC1	F
700	CFSAN045925	GCA_002527015.1	I	CC0001	nonclinical	2014	Italy	EssC1	F
701	CFSAN035182	GCA_003002395.1	I	CC0001	clinical	2011	Chile	EssC1	F
702	CFSAN035188	GCA_003002635.1	I	CC0001	clinical	2008	Chile	EssC1	F
703	CFSAN035191	GCA_003002835.1	I	CC0001	clinical	2010	Chile	EssC1	F
704	CFSAN035203	GCA_003004095.1	I	CC0001	clinical	2010	Chile	EssC1	F
705	CFSAN035168	GCA_003002295.1	I	CC0001	clinical	2011	Chile	EssC1	F
706	FDA00014092	GCA_004534585.1	I	CC0001	nonclinical	2019	Chile	EssC1	F
707	LS1362	GCA_004551245.1	I	CC0001	nonclinical	2016	Chile	EssC1	F
708	FSAmonA00001	GCA_004710195.1	I	CC0001	unknown	unknown	nocountry	EssC1	F
709	CFIAFB20110002	GCA_010045785.1	I	CC0001	nonclinical	2011	Canada	EssC1	F
710	L-141-14	GCA_004608215.1	I	CC0001	clinical	unknown	Chile	EssC1	F
711	CFSAN035166	GCA_003002235.1	I	CC0001	clinical	2010	Chile	EssC1	F
712	CFSAN035169	GCA_003002475.1	I	CC0001	clinical	2011	Chile	EssC1	F
713	CFSAN035170	GCA_003002265.1	I	CC0001	clinical	2011	Chile	EssC1	F
714	Lm MS22	GCA_014059705.1	I	CC0001	nonclinical	2015	Germany	EssC1	F
715	LM259	GCA_009807645.1	I	CC0001	nonclinical	2015	nocountry	EssC1	F
716	L-221-14	GCA_004607955.1	I	CC0001	clinical	unknown	Chile	EssC1	F
717	PNUSAL004702	GCA_004473145.1	I	CC0001	clinical	unknown	USA	EssC1	F
718	sam_DD311644-AEBA-47F1-982B-617F8CEC113E	GCA_009421165.1	I	CC0001	clinical	2012	Belgium	EssC1	F
719	PNUSAL002888	GCA_004683585.1	I	CC0001	clinical	2017	USA	EssC1	F
720	PNUSAL003854	GCA_004700745.1	I	CC0001	clinical	unknown	USA	EssC1	F
721	CFSAN107914	GCA_015962185.1	I	CC0001	nonclinical	2020	nocountry	EssC1	F
722	CFSAN107904	GCA_015959385.1	I	CC0001	nonclinical	2020	nocountry	EssC1	F
723	CFSAN108935	GCA_015842335.1	I	CC0001	nonclinical	2019	nocountry	EssC1	F
724	CFSAN107934	GCA_015963025.1	I	CC0001	nonclinical	2020	nocountry	EssC1	F
725	CFSAN108417	GCA_016448605.1	I	CC0001	nonclinical	2020	nocountry	EssC1	F
726	CFSAN108415	GCA_015561465.1	I	CC0001	nonclinical	2020	nocountry	EssC1	F
727	CFSAN108611	GCA_015583535.1	I	CC0001	nonclinical	2019	nocountry	EssC1	F
728	CFSAN107792	GCA_015526055.1	I	CC0001	animal	2020	nocountry	EssC1	F
729	CFSAN106382	GCA_013514655.1	I	CC0001	animal	2019	nocountry	EssC1	F
730	CFSAN108456	GCA_015959725.1	I	CC0001	animal	2020	nocountry	EssC1	F
731	CFSAN107793	GCA_015525985.1	I	CC0001	animal	2020	nocountry	EssC1	F
732	SSI_AA106	GCA_010103975.1	I	CC0001	clinical	2013	Denmark	EssC1	F
733	SSI_AA122	GCA_010104875.1	I	CC0001	clinical	2014	Denmark	EssC1	F
734	17-01029	GCA_014314855.1	I	CC0001	clinical	2017	Germany	EssC1	F
735	17-06379	GCA_014321355.1	I	CC0001	clinical	2017	Germany	EssC1	F
736	sam_0B456E7B-A5C4-481B-AAEC-37929D5A8206	GCA_009606575.1	I	CC0001	clinical	2014	Austria	EssC1	F
737	16-03234	GCA_009420405.1	I	CC0001	clinical	2016	Germany	EssC1	F
738	sam_A84D3117-4ADD-4B7F-B06B-E89D18F4A1A0	GCA_009420685.1	I	CC0001	clinical	2013	Belgium	EssC1	F
739	20103531	GCA_009607075.1	I	CC0001	clinical	2010	Denmark	EssC1	F
740	sam_AACA68CE-944D-4FD6-B78C-DD43FB366A28	GCA_009420485.1	I	CC0001	clinical	2012	Belgium	EssC1	F
741	2018-056765-002-01	GCA_013150545.1	I	CC0001	clinical	2018	Italy	EssC1	F
742	PNUSAL004517	GCA_004129425.1	I	CC0001	clinical	2018	USA	EssC1	F
743	PNUSAL004518	GCA_004459625.1	I	CC0001	clinical	2018	USA	EssC1	F
744	AHDCLM20	GCA_004546245.1	I	CC0001	animal	2017	USA	EssC1	F
745	PNUSAL008719	GCA_015876005.1	I	CC0001	clinical	unknown	USA	EssC1	F
746	PNUSAL001893	GCA_004644225.1	I	CC0001	clinical	2015	USA	EssC1	F
747	CFSAN108608	GCA_015583035.1	I	CC0001	nonclinical	2019	nocountry	EssC1	F
748	CLIP 2015/00141	GCA_010101675.1	I	CC0001	unknown	2015	France	EssC1	F
749	sam_DF5A941A-A00E-4993-BB3C-3AAD4832E7C1	GCA_009421565.1	I	CC0001	clinical	2013	Belgium	EssC1	F
750	CLIP 2015/00192	GCA_010101695.1	I	CC0001	unknown	2015	France	EssC1	F
751	CFSAN108051	GCA_015535975.1	I	CC0001	nonclinical	2020	nocountry	EssC1	F
752	CFSAN035202	GCA_003002755.1	I	CC0001	nonclinical	2009	Chile	EssC1	F
753	CFSAN035185	GCA_003002495.1	I	CC0001	clinical	2010	Chile	EssC1	F
754	CFSAN035184	GCA_003002445.1	I	CC0001	clinical	2008	Chile	EssC1	F
755	L-206-08	GCA_004608175.1	I	CC0001	clinical	unknown	Chile	EssC1	F
756	L-155-08	GCA_004607615.1	I	CC0001	clinical	unknown	Chile	EssC1	F
757	L-131-08	GCA_004608255.1	I	CC0001	clinical	unknown	Chile	EssC1	F
758	L-266-08	GCA_004608295.1	I	CC0001	clinical	unknown	Chile	EssC1	F
759	L-237-08	GCA_004608135.1	I	CC0001	clinical	unknown	Chile	EssC1	F
760	L-014-08	GCA_004607995.1	I	CC0001	clinical	unknown	Chile	EssC1	F
761	15-00190	GCA_009273065.1	I	CC0001	clinical	2015	Germany	EssC1	F
762	15-00191	GCA_009273085.1	I	CC0001	clinical	2015	Germany	EssC1	F
763	15-01239	GCA_009303395.1	I	CC0001	clinical	2015	Germany	EssC1	F
764	CFSAN108117	GCA_015567535.1	I	CC0001	nonclinical	2020	nocountry	EssC1	F
765	CFSAN108113	GCA_015562705.1	I	CC0001	nonclinical	2020	nocountry	EssC1	F
766	15-01430	GCA_009303235.1	I	CC0001	clinical	2015	Germany	EssC1	F
767	CFSAN108133	GCA_015561625.1	I	CC0001	nonclinical	2020	nocountry	EssC1	F
768	15-00753	GCA_009272105.1	I	CC0001	clinical	2015	Germany	EssC1	F
769	CFSAN108134	GCA_015565995.1	I	CC0001	nonclinical	2020	nocountry	EssC1	F
770	15-01352	GCA_009303535.1	I	CC0001	clinical	2015	Germany	EssC1	F
771	CFSAN108489	GCA_015962065.1	I	CC0001	nonclinical	2020	nocountry	EssC1	F
772	15-01431	GCA_009303615.1	I	CC0001	clinical	2015	Germany	EssC1	F
773	15-01776	GCA_009303815.1	I	CC0001	clinical	2015	Germany	EssC1	F
774	15-00254	GCA_009273185.1	I	CC0001	clinical	2015	Germany	EssC1	F
775	15-01775	GCA_009303775.1	I	CC0001	clinical	2015	Germany	EssC1	F
776	CFSAN108116	GCA_015563305.1	I	CC0001	nonclinical	2020	nocountry	EssC1	F
777	15-00469	GCA_009272425.1	I	CC0001	clinical	2015	Germany	EssC1	F
778	16-03546	GCA_009272665.1	I	CC0001	clinical	2016	Germany	EssC1	F
779	CFSAN108311	GCA_015543335.1	I	CC0001	nonclinical	2020	nocountry	EssC1	F
780	CFSAN107953	GCA_015882185.1	I	CC0001	nonclinical	2020	nocountry	EssC1	F
781	sam_87A2B770-D352-4937-B768-72DC4A68D16E	GCA_010113255.1	I	CC0001	clinical	2015	Sweden	EssC1	F
782	CFSAN108124	GCA_015539565.1	I	CC0001	nonclinical	2020	nocountry	EssC1	F
783	CFSAN108201	GCA_015563085.1	I	CC0001	nonclinical	2020	nocountry	EssC1	F
784	CFSAN108323	GCA_015564675.1	I	CC0001	nonclinical	2020	nocountry	EssC1	F
785	CFSAN108477	GCA_015598925.1	I	CC0001	nonclinical	2020	nocountry	EssC1	F
786	CFSAN108476	GCA_015962815.1	I	CC0001	nonclinical	2020	nocountry	EssC1	F
787	16-02210	GCA_009419405.1	I	CC0001	clinical	2016	Germany	EssC1	F
788	CFSAN108818	GCA_015841145.1	I	CC0001	nonclinical	2019	nocountry	EssC1	F
789	CFSAN107814	GCA_015528225.1	I	CC0001	nonclinical	2020	nocountry	EssC1	F
790	20151613	GCA_010078825.1	I	CC0001	clinical	2015	Denmark	EssC1	F
791	CFSAN108819	GCA_015842055.1	I	CC0001	nonclinical	2019	nocountry	EssC1	F
792	20104205	GCA_009608235.1	I	CC0001	clinical	2010	Denmark	EssC1	F
793	DMG1500222	GCA_010075985.1	I	CC0001	nonclinical	2013	Australia	EssC1	F
794	CFSAN107992	GCA_015526245.1	I	CC0001	nonclinical	2020	nocountry	EssC1	F
795	DHMH-MD-15-733005	GCA_004389215.1	I	CC0001	nonclinical	2015	USA	EssC1	F
796	17-06004	GCA_014321435.1	I	CC0001	clinical	2017	Germany	EssC1	F
797	sam_CD65B99E-36AA-48F5-BA31-BA545418438D	GCA_009277865.1	I	CC0001	clinical	2010	Netherlands	EssC1	F
798	sam_019F5D8C-C977-4FE7-903E-092008CDCBF4	GCA_009276085.1	I	CC0001	clinical	2010	Netherlands	EssC1	F
799	RL15001636	GCA_004536925.1	I	CC0001	clinical	2010	Europe	EssC1	F
800	18-00616	GCA_014316695.1	I	CC0001	clinical	2018	Germany	EssC1	F
801	18-05326	GCA_014319075.1	I	CC0001	clinical	2018	Germany	EssC1	F
802	18-02472	GCA_014317835.1	I	CC0001	clinical	2018	Germany	EssC1	F
803	16-03059	GCA_009419565.1	I	CC0001	clinical	2016	Germany	EssC1	F
804	16-03057	GCA_009420205.1	I	CC0001	clinical	2016	Germany	EssC1	F
805	16-02901	GCA_009420025.1	I	CC0001	clinical	2016	Germany	EssC1	F
806	sam_B95B8D55-FE5E-4F7F-9B0E-19CC6FC16789	GCA_009445665.1	I	CC0001	clinical	2015	Netherlands	EssC1	F
807	sam_8D0D6132-7161-4997-B5EF-87069F61D30D	GCA_009307295.1	I	CC0001	clinical	2011	Netherlands	EssC1	F
808	CFSAN107813	GCA_015528105.1	I	CC0001	nonclinical	2020	nocountry	EssC1	F
809	351268	GCA_004736805.1	I	CC0001	nonclinical	2017	UK	EssC1	F
810	16-00331	GCA_009305075.1	I	CC0001	clinical	2016	Germany	EssC1	F
811	1032324	GCA_015692605.1	I	CC0001	clinical	2020	UK	EssC1	F
812	RL15000326	GCA_004527445.1	I	CC0001	clinical	2010	Europe	EssC1	F
813	RL15000321	GCA_004536845.1	I	CC0001	clinical	2010	Europe	EssC1	F
814	KMG93	GCA_004711245.1	I	CC0001	nonclinical	2013	Austria	EssC1	F
815	FLAG-13339	GCA_004641485.1	I	CC0001	nonclinical	2015	USA	EssC1	F
816	11-3237	GCA_009279425.1	I	CC0001	clinical	unknown	nocountry	EssC1	F
817	1029800	GCA_015651965.1	I	CC0001	clinical	2020	UK	EssC1	F
818	20151607	GCA_010073825.1	I	CC0001	clinical	2015	Denmark	EssC1	F
819	sam_ABA24F70-6A7E-4984-9635-DC09BC3E254A	GCA_009489245.1	I	CC0001	clinical	2015	Finland	EssC1	F
820	sam_3C1B6B83-EBAB-42A1-87A7-CC285CB53AB7	GCA_009422745.1	I	CC0001	clinical	2013	Netherlands	EssC1	F
821	16-02238	GCA_009419465.1	I	CC0001	clinical	2016	Germany	EssC1	F
822	17-06881	GCA_014313195.1	I	CC0001	clinical	2017	Germany	EssC1	F
823	2016-051842-025-01	GCA_013136575.1	I	CC0001	clinical	2013	Italy	EssC1	F
824	PNUSAL004937	GCA_006353815.1	I	CC0001	clinical	unknown	USA	EssC1	F
825	PNUSAL006335	GCA_010071005.1	I	CC0001	clinical	unknown	USA	EssC1	F
826	20120250	GCA_009617935.1	I	CC0001	clinical	2012	Denmark	EssC1	F
827	sam_E1107364-C822-4BF9-BEA2-D70F40371C5F	GCA_009420505.1	I	CC0001	clinical	2012	Belgium	EssC1	F
828	20120276	GCA_009608955.1	I	CC0001	clinical	2012	Denmark	EssC1	F
829	AF90	GCA_009487565.1	I	CC0001	nonclinical	1997	France	EssC1	F
830	16-01383	GCA_014318655.1	I	CC0001	clinical	2016	Germany	EssC1	F
831	2016-051842-009-01	GCA_013136435.1	I	CC0001	clinical	2013	Italy	EssC1	F
832	2017-325981-010-01	GCA_013165605.1	I	CC0001	clinical	2017	Italy	EssC1	F
833	PNUSAL004392	GCA_004150495.1	I	CC0001	clinical	2018	USA	EssC1	F
834	sam_172FDA36-55FF-4998-B638-3455E747315F	GCA_009275245.1	I	CC0001	clinical	2014	Belgium	EssC1	F
835	15-01384	GCA_009303495.1	I	CC0001	clinical	2015	Germany	EssC1	F
836	PNUSAL008988	GCA_017203095.1	I	CC0001	clinical	unknown	USA	EssC1	F
837	AHDCLM13	GCA_004531205.1	I	CC0001	animal	2016	USA	EssC1	F
838	PNUSAL000444	GCA_004443585.1	I	CC0001	clinical	2013	USA	EssC1	F
839	FDA00011886	GCA_004600415.1	I	CC0001	nonclinical	2017	USA	EssC1	F
840	PNUSAL007640	GCA_014053965.1	I	CC0001	clinical	unknown	USA	EssC1	F
841	CFSAN110434	GCA_016977595.1	I	CC0001	nonclinical	2021	USA	EssC1	F
842	LM201101002	GCA_010109195.1	I	CC0001	clinical	2011	France	EssC1	F
843	18-07381	GCA_014319415.1	I	CC0001	clinical	2018	Germany	EssC1	F
844	RL15001426	GCA_004526885.1	I	CC0001	clinical	2011	Europe	EssC1	F
845	RL15000200	GCA_004546885.1	I	CC0001	nonclinical	2010	Europe	EssC1	F
846	17-05264	GCA_014312855.1	I	CC0001	clinical	2017	Germany	EssC1	F
847	sam_3724B984-0763-4D16-A6CF-750DE167AD47	GCA_009422245.1	I	CC0001	clinical	2013	Belgium	EssC1	F
848	DK_041	GCA_010103215.1	I	CC0001	clinical	2008	Denmark	EssC1	F
849	2018-147187-001-01	GCA_013165305.1	I	CC0001	clinical	2018	Italy	EssC1	F
850	DMG1500278	GCA_010076525.1	I	CC0001	clinical	2013	Australia	EssC1	F
851	DMG1500280	GCA_010076645.1	I	CC0001	clinical	2013	Australia	EssC1	F
852	DMG1500279	GCA_010076485.1	I	CC0001	clinical	2013	Australia	EssC1	F
853	KRLIS21	GCA_013807885.1	I	CC0001	clinical	2019	South-Korea	EssC1	F
854	sam_6CE5C77C-AFBB-4CC5-8547-91D0EEA351CB	GCA_009307415.1	I	CC0001	clinical	2011	Netherlands	EssC1	F
855	17-01630	GCA_014313855.1	I	CC0001	clinical	2017	Germany	EssC1	F
856	17-00086	GCA_009274565.1	I	CC0001	clinical	2017	Germany	EssC1	F
857	15-01989	GCA_009303835.1	I	CC0001	clinical	2015	Germany	EssC1	F
858	17-02669	GCA_014319015.1	I	CC0001	clinical	2017	Germany	EssC1	F
859	18-06194	GCA_014317775.1	I	CC0001	clinical	2018	Germany	EssC1	F
860	sam_A0A1636B-C7A0-4E32-A723-42E9402D0239	GCA_009307575.1	I	CC0001	clinical	2011	Belgium	EssC1	F
861	18-00417	GCA_014319375.1	I	CC0001	clinical	2018	Germany	EssC1	F
862	sam_BC252B0B-CDD3-41CA-B066-54E9FBD95681	GCA_009306435.1	I	CC0001	clinical	2011	Belgium	EssC1	F
863	16-03462	GCA_009272625.1	I	CC0001	clinical	2016	Germany	EssC1	F
864	15-00108	GCA_009271125.1	I	CC0001	clinical	2015	Germany	EssC1	F
865	MRL-14_00050	GCA_004710805.1	I	CC0001	clinical	2014	Austria	EssC1	F
866	MRL-14_00270	GCA_004709675.1	I	CC0001	clinical	2014	Austria	EssC1	F
867	MRL-14_00272	GCA_004709175.1	I	CC0001	clinical	2014	Austria	EssC1	F
868	MRL-14_00630	GCA_004712125.1	I	CC0001	clinical	2014	Germany	EssC1	F
869	16-02476	GCA_009419705.1	I	CC0001	clinical	2016	Germany	EssC1	F
870	sam_A93045E9-4029-4A4D-908D-E38400F29EB1	GCA_009421685.1	I	CC0001	clinical	2013	Belgium	EssC1	F
871	sam_67E948F7-668B-428C-9FE1-9E8A96CC241C	GCA_009606855.1	I	CC0001	clinical	2014	Austria	EssC1	F
872	18-05574	GCA_014319495.1	I	CC0001	clinical	2018	Germany	EssC1	F
873	PNUSAL001257	GCA_004447105.1	I	CC0001	clinical	unknown	USA	EssC1	F
874	FDA00008672	GCA_004449285.1	I	CC0001	nonclinical	2014	USA	EssC1	F
875	FDA00008733	GCA_004449845.1	I	CC0001	nonclinical	2015	USA	EssC1	F
876	PNUSAL001312	GCA_004393785.1	I	CC0001	clinical	2015	USA	EssC1	F
877	15MN00008	GCA_004449685.1	I	CC0001	nonclinical	2015	USA	EssC1	F
878	FDA00008732	GCA_004450025.1	I	CC0001	nonclinical	2015	USA	EssC1	F
879	PNUSAL001289	GCA_004487145.1	I	CC0001	clinical	unknown	USA	EssC1	F
880	FDA00008673	GCA_004409325.1	I	CC0001	nonclinical	2014	USA	EssC1	F
881	MDH-2014-01012	GCA_004448375.1	I	CC0001	clinical	2014	USA	EssC1	F
882	FDA00008726	GCA_004449965.1	I	CC0001	nonclinical	2015	USA	EssC1	F
883	FDA00008671	GCA_006149225.1	I	CC0001	nonclinical	2014	USA	EssC1	F
884	PNUSAL001167	GCA_006149505.1	I	CC0001	clinical	2014	USA	EssC1	F
885	FDA00008727	GCA_004449925.1	I	CC0001	nonclinical	2015	USA	EssC1	F
886	PNUSAL001215	GCA_004447115.1	I	CC0001	clinical	2014	USA	EssC1	F
887	FDA00008723	GCA_004449825.1	I	CC0001	nonclinical	2015	USA	EssC1	F
888	PNUSAL001313	GCA_004450445.1	I	CC0001	clinical	unknown	USA	EssC1	F
889	PNUSAL001254	GCA_004446805.1	I	CC0001	clinical	2014	USA	EssC1	F
890	PNUSAL001225	GCA_004447965.1	I	CC0001	clinical	unknown	USA	EssC1	F
891	PNUSAL000774	GCA_004427195.1	I	CC0001	clinical	unknown	USA	EssC1	F
892	FSL J1-0126	GCA_009198765.1	I	CC0001	clinical	1982	Switzerland	EssC1	F
893	CFSAN072473	GCA_004728365.1	I	CC0001	clinical	unknown	UK	EssC1	F
894	PNUSAL000795	GCA_004423995.1	I	CC0001	clinical	2014	USA	EssC1	F
895	MRL-14_00461	GCA_004708375.1	I	CC0001	clinical	2014	Austria	EssC1	F
896	FSL S10-1861	GCA_014260665.1	I	CC0001	nonclinical	2020	USA	EssC1	F
897	15-04785	GCA_009304695.1	I	CC0001	clinical	2015	Germany	EssC1	F
898	PNUSAL003459	GCA_004615755.1	I	CC0001	clinical	unknown	USA	EssC1	F
899	PNUSAL007380	GCA_014398325.1	I	CC0001	clinical	unknown	USA	EssC1	F
900	PNUSAL001299	GCA_004450365.1	I	CC0001	clinical	2014	USA	EssC1	F
901	PNUSAL002128	GCA_004586555.1	I	CC0001	clinical	2016	USA	EssC1	F
902	PNUSAL002770	GCA_004591515.1	I	CC0001	clinical	2016	USA	EssC1	F
903	20151411	GCA_009609535.1	I	CC0001	clinical	2015	Denmark	EssC1	F
904	SSI_AA110	GCA_010104815.1	I	CC0001	clinical	2013	Denmark	EssC1	F
905	17-06378	GCA_014321375.1	I	CC0001	clinical	2017	Germany	EssC1	F
906	SSI_AA120	GCA_010106075.1	I	CC0001	clinical	2014	Denmark	EssC1	F
907	FSL N3-0022	GCA_009199025.1	I	CC0001	nonclinical	1987	Switzerland	EssC1	F
908	FSL J1-0123	GCA_009198525.1	I	CC0001	clinical	1982	Switzerland	EssC1	F
909	MOD1_LS418	GCA_004408745.1	I	CC0001	clinical	1987	Switzerland	EssC1	F
910	CFSAN072460	GCA_004727905.1	I	CC0001	nonclinical	1987	Switzerland	EssC1	F
911	15-00553	GCA_009272485.1	I	CC0001	clinical	2015	Germany	EssC1	F
912	CFSAN064028	GCA_004697965.1	I	CC0001	nonclinical	2017	USA	EssC1	F
913	CFSAN064026	GCA_004697935.1	I	CC0001	nonclinical	2017	USA	EssC1	F
914	FDA00011802	GCA_004598035.1	I	CC0001	nonclinical	2017	USA	EssC1	F
915	CFSAN064025	GCA_004699745.1	I	CC0001	nonclinical	2017	USA	EssC1	F
916	CFSAN064027	GCA_004699805.1	I	CC0001	nonclinical	2017	USA	EssC1	F
917	CFSAN064030	GCA_004698015.1	I	CC0001	nonclinical	2016	USA	EssC1	F
918	CFSAN064029	GCA_004699685.1	I	CC0001	nonclinical	2017	USA	EssC1	F
919	FDA00011807	GCA_004595215.1	I	CC0001	nonclinical	2017	USA	EssC1	F
920	FDA00011792	GCA_004595395.1	I	CC0001	nonclinical	2017	USA	EssC1	F
921	FDA00011793	GCA_004595315.1	I	CC0001	nonclinical	2017	USA	EssC1	F
922	FDA00011805	GCA_004595115.1	I	CC0001	nonclinical	2017	USA	EssC1	F
923	CFSAN064032	GCA_004698045.1	I	CC0001	nonclinical	2015	USA	EssC1	F
924	FDA00011813	GCA_004595295.1	I	CC0001	nonclinical	2017	USA	EssC1	F
925	FDA00011814	GCA_004624755.1	I	CC0001	nonclinical	2017	USA	EssC1	F
926	FDA00011809	GCA_004595235.1	I	CC0001	nonclinical	2017	USA	EssC1	F
927	FDA00011810	GCA_004595275.1	I	CC0001	nonclinical	2017	USA	EssC1	F
928	FDA00011794	GCA_004595375.1	I	CC0001	nonclinical	2017	USA	EssC1	F
929	FDA00011812	GCA_004595255.1	I	CC0001	nonclinical	2017	USA	EssC1	F
930	FDA00011795	GCA_004595335.1	I	CC0001	nonclinical	2017	USA	EssC1	F
931	FDA00011800	GCA_004595035.1	I	CC0001	nonclinical	2017	USA	EssC1	F
932	FDA00011798	GCA_004594975.1	I	CC0001	nonclinical	2017	USA	EssC1	F
933	FDA00011796	GCA_004595435.1	I	CC0001	nonclinical	2017	USA	EssC1	F
934	MRL-13_00348	GCA_004709275.1	I	CC0001	nonclinical	2013	Austria	EssC1	F
935	MRL-13_00294	GCA_004711085.1	I	CC0001	nonclinical	2013	Austria	EssC1	F
936	PNUSAL003296	GCA_004609995.1	I	CC0001	clinical	2017	USA	EssC1	F
937	sam_B1651518-0E04-468D-8233-9BF1EAA945AE	GCA_009490125.1	I	CC0001	clinical	2015	Spain	EssC1	F
938	MRL-13_00027	GCA_004711295.1	I	CC0001	animal	2013	Austria	EssC1	F
939	16-02282	GCA_014315135.1	I	CC0001	clinical	2016	Germany	EssC1	F
940	17-06205	GCA_014321395.1	I	CC0001	clinical	2017	Germany	EssC1	F
941	DMG1500445	GCA_010085015.1	I	CC0001	clinical	2014	Australia	EssC1	F
942	DMG1500175	GCA_009990405.1	I	CC0001	clinical	2012	Australia	EssC1	F
943	16-05371	GCA_009273925.1	I	CC0001	clinical	2016	Germany	EssC1	F
944	164997	GCA_004727465.1	I	CC0001	clinical	2012	UK	EssC1	F
945	17-00806	GCA_014314955.1	I	CC0001	clinical	2017	Germany	EssC1	F
946	sam_0329BE87-18AE-4307-8855-203C108AE1B1	GCA_009446185.1	I	CC0001	clinical	2015	Netherlands	EssC1	F
947	18-06439	GCA_014317075.1	I	CC0001	clinical	2018	Germany	EssC1	F
948	16-01550	GCA_009419085.1	I	CC0001	clinical	2016	Germany	EssC1	F
949	2018-401825-004-01	GCA_013144705.1	I	CC0001	clinical	2018	Italy	EssC1	F
950	2016-051842-020-01	GCA_013136035.1	I	CC0001	clinical	2013	Italy	EssC1	F
951	LM201000179	GCA_010109175.1	I	CC0001	clinical	2010	France	EssC1	F
952	MRL-14_00061	GCA_004711905.1	I	CC0001	nonclinical	2014	Austria	EssC1	F
953	692595	GCA_004536885.1	I	CC0001	clinical	2019	UK	EssC1	F
954	18-00079	GCA_014319335.1	I	CC0001	clinical	2018	Germany	EssC1	F
955	L51	GCA_010110755.1	I	CC0001	clinical	2008	Slovenia	EssC1	F
956	L52	GCA_010110795.1	I	CC0001	clinical	2008	Slovenia	EssC1	F
957	17-01272	GCA_014314595.1	I	CC0001	clinical	2017	Germany	EssC1	F
958	sam_BA2BD17A-AB81-47CE-BCDA-4CDB0E9A1189	GCA_009421905.1	I	CC0001	clinical	2013	Belgium	EssC1	F
959	L1487	GCA_010110855.1	I	CC0001	clinical	2018	Slovenia	EssC1	F
960	LM201200007	GCA_010109075.1	I	CC0001	clinical	2012	France	EssC1	F
961	PNUSAL004037	GCA_003593905.1	I	CC0001	clinical	unknown	USA	EssC1	F
962	PNUSAL005752	GCA_008600545.1	I	CC0001	clinical	unknown	USA	EssC1	F
963	PNUSAL005664	GCA_008371035.1	I	CC0001	clinical	unknown	USA	EssC1	F
964	PNUSAL005668	GCA_008371055.1	I	CC0001	clinical	unknown	USA	EssC1	F
965	18-03428	GCA_014317495.1	I	CC0001	clinical	2018	Germany	EssC1	F
966	PNUSAL004140	GCA_003681675.1	I	CC0001	clinical	2018	USA	EssC1	F
967	2018-377725-001-01	GCA_013136695.1	I	CC0001	clinical	2018	Italy	EssC1	F
968	PNUSAL003421	GCA_004615555.1	I	CC0001	clinical	unknown	USA	EssC1	F
969	PNUSAL000415	GCA_004441745.1	I	CC0001	clinical	2012	USA	EssC1	F
970	CFSAN020749	GCA_016982935.1	I	CC0001	nonclinical	2010	Indonesia	EssC1	F
971	FDA00006210	GCA_004419085.1	I	CC0001	nonclinical	2009	Indonesia	EssC1	F
972	CFSAN020744	GCA_016966635.1	I	CC0001	nonclinical	2013	Indonesia	EssC1	F
973	2018-212251-002-01	GCA_010115755.1	I	CC0001	clinical	2018	Italy	EssC1	F
974	FDA00006219	GCA_004381875.1	I	CC0001	nonclinical	2011	Peru	EssC1	F
975	FDA00006885	GCA_004450105.1	I	CC0001	nonclinical	2011	Peru	EssC1	F
976	FDA00006882	GCA_004449945.1	I	CC0001	nonclinical	2011	Peru	EssC1	F
977	FDA00006883	GCA_004704505.1	I	CC0001	nonclinical	2011	Peru	EssC1	F
978	FDA00014335	GCA_007447145.1	I	CC0001	nonclinical	2019	USA	EssC1	F
979	FDA00006886	GCA_004450865.1	I	CC0001	nonclinical	2011	Peru	EssC1	F
980	FDA00006290	GCA_007448305.1	I	CC0001	nonclinical	2009	Peru	EssC1	F
981	sam_715D2DD5-47E8-40AA-9EF8-B2B0D5773AAA	GCA_009309775.1	I	CC0001	clinical	2011	Netherlands	EssC1	F
982	PNUSAL005084	GCA_007726265.1	I	CC0001	clinical	unknown	USA	EssC1	F
983	PNUSAL000940	GCA_004428595.1	I	CC0001	clinical	2014	USA	EssC1	F
984	PNUSAL001308	GCA_004450465.1	I	CC0001	clinical	2015	USA	EssC1	F
985	973459	GCA_014234925.1	I	CC0001	clinical	2020	UK	EssC1	F
986	PNUSAL008986	GCA_017221155.1	I	CC0001	clinical	2021	USA	EssC1	F
987	FDA00006220	GCA_005895865.1	I	CC0001	nonclinical	2012	Peru	EssC1	F
988	FDA00006222	GCA_004500905.1	I	CC0001	nonclinical	2012	Peru	EssC1	F
989	FDA00006223	GCA_003642705.1	I	CC0001	nonclinical	2012	Peru	EssC1	F
990	PNUSAL004250	GCA_003685615.1	I	CC0001	clinical	2018	USA	EssC1	F
991	PNUSAL009531	GCA_017573765.1	I	CC0001	clinical	2004	USA	EssC1	F
992	PNUSAL005963	GCA_009007575.1	I	CC0001	clinical	unknown	USA	EssC1	F
993	PNUSAL002464	GCA_004576025.1	I	CC0001	clinical	2016	USA	EssC1	F
994	J3832	GCA_010099315.1	I	CC0001	clinical	2005	USA	EssC1	F
995	PNUSAL007347	GCA_013156725.1	I	CC0001	clinical	unknown	USA	EssC1	F
996	RL15000069	GCA_004541445.1	I	CC0001	nonclinical	2010	Europe	EssC1	F
997	RL15001526	GCA_004536805.1	I	CC0001	clinical	2011	Europe	EssC1	F
998	20114949	GCA_009608995.1	I	CC0001	clinical	2011	Denmark	EssC1	F
999	Ulm_84	GCA_010018145.1	I	CC0001	clinical	2016	Uruguay	EssC1	F
1000	23033	GCA_004727065.1	I	CC0001	clinical	2013	UK	EssC1	F
1001	PNUSAL001789	GCA_004638005.1	I	CC0001	clinical	unknown	USA	EssC1	F
1002	PNUSAL001782	GCA_004501705.1	I	CC0001	clinical	2015	USA	EssC1	F
1003	CFSAN081677	GCA_011698095.1	I	CC0001	nonclinical	2016	USA	EssC1	F
1004	PNUSAL001814	GCA_004638465.1	I	CC0001	clinical	unknown	USA	EssC1	F
1005	PNUSAL003925	GCA_004705325.1	I	CC0001	clinical	unknown	USA	EssC1	F
1006	FDA00009573	GCA_004640885.1	I	CC0001	nonclinical	2015	USA	EssC1	F
1007	PNUSAL001868	GCA_004643805.1	I	CC0001	clinical	unknown	USA	EssC1	F
1008	PNUSAL001850	GCA_004641185.1	I	CC0001	clinical	unknown	USA	EssC1	F
1009	PNUSAL001773	GCA_004417915.1	I	CC0001	clinical	2015	USA	EssC1	F
1010	PNUSAL001738	GCA_004497655.1	I	CC0001	clinical	2015	USA	EssC1	F
1011	SSI_AA123	GCA_010106135.1	I	CC0001	clinical	2014	Denmark	EssC1	F
1012	Ulm_50	GCA_010018345.1	I	CC0001	clinical	2014	Uruguay	EssC1	F
1013	Ulm_51	GCA_010018225.1	I	CC0001	clinical	2014	Uruguay	EssC1	F
1014	Ulm_63	GCA_010091115.1	I	CC0001	unknown	2014	Uruguay	EssC1	F
1015	FSIS1504778	GCA_004641065.1	I	CC0001	nonclinical	2015	USA	EssC1	F
1016	FSIS1504777	GCA_004640615.1	I	CC0001	nonclinical	2015	USA	EssC1	F
1017	2017-325981-011-01	GCA_013148285.1	I	CC0001	clinical	2017	Italy	EssC1	F
1018	16-00415	GCA_014315155.1	I	CC0001	clinical	2016	Germany	EssC1	F
1019	PNUSAL003736	GCA_004629155.1	I	CC0001	clinical	unknown	USA	EssC1	F
1020	LS1329	GCA_004535405.1	I	CC0001	nonclinical	2016	Chile	EssC1	F
1021	LS1344	GCA_004764305.1	I	CC0001	nonclinical	2016	Chile	EssC1	F
1022	585212	GCA_004740705.1	I	CC0001	clinical	2018	UK	EssC1	F
1023	580164	GCA_004751925.1	I	CC0001	clinical	2018	UK	EssC1	F
1024	177488	GCA_004727545.1	I	CC0001	clinical	2015	UK	EssC1	F
1025	MQ120040	GCA_010100535.1	I	CC0001	clinical	2012	Ireland	EssC1	F
1026	Ulm_26	GCA_010018515.1	I	CC0001	clinical	2012	Uruguay	EssC1	F
1027	Ulm_22	GCA_010091615.1	I	CC0001	clinical	2012	Uruguay	EssC1	F
1028	Ulm_52	GCA_010091055.1	I	CC0001	clinical	2014	Uruguay	EssC1	F
1029	848970	GCA_010088535.1	I	CC0001	clinical	2019	UK	EssC1	F
1030	18-00630	GCA_014319095.1	I	CC0001	clinical	2018	Germany	EssC1	F
1031	NRRL_B-33047	GCA_001759415.1	I	CC0001	clinical	1981	Canada	EssC1	F
1032	BCW_2371	GCA_001751705.1	I	CC0001	unknown	unknown	nocountry	EssC1	F
1033	81-0592	GCA_002214005.1	I	CC0001	clinical	1981	Canada	EssC1	F
1034	10-0809	GCA_002214065.1	I	CC0001	clinical	1981	Canada	EssC1	F
1035	81-0558	GCA_002213985.1	I	CC0001	clinical	1981	Canada	EssC1	F
1036	TS27-L4738-DD6304	GCA_003418165.1	I	CC0001	unknown	1981	nocountry	EssC1	F
1037	J1-108	GCA_000438665.1	I	CC0001	nonclinical	1981	Canada	EssC1	F
1038	J1-108	GCA_000438665.2	I	CC0001	clinical	1981	Canada	EssC1	F
1039	TS26-L4742-DD6303	GCA_003417825.1	I	CC0001	unknown	1981	nocountry	EssC1	F
1040	CFSAN002250	GCA_001752005.1	I	CC0001	clinical	unknown	nocountry	EssC1	F
1041	81-0861	GCA_000513615.1	I	CC0001	nonclinical	1981	Canada	EssC1	F
1042	LM-F-37	GCA_003190665.1	I	CC0001	nonclinical	2010	Canada	EssC1	F
1043	NRRL_B-33140	GCA_001759625.1	I	CC0001	animal	unknown	nocountry	EssC1	F
1044	CFSAN003413	GCA_004714345.1	I	CC0001	clinical	1981	Canada	EssC1	F
1045	BCW_4777	GCA_001827995.1	I	CC0001	unknown	unknown	nocountry	EssC1	F
1046	WSLC_1018	GCA_001454845.1	I	CC0001	animal	1961	UK	EssC1	F
1047	SLCC2378	GCA_000307615.1	I	CC0001	unknown	unknown	nocountry	EssC1	F
1048	MF8044	GCA_016612525.1	I	CC0001	nonclinical	2012	Norway	EssC1	F
1049	WSLC1042	GCA_000568935.1	I	CC0001	unknown	unknown	Germany	EssC1	F
1050	CFSAN035183	GCA_003003965.1	I	CC0001	clinical	2008	Chile	EssC1	F
1051	PNUSAL004315	GCA_004386265.1	I	CC0001	clinical	2018	USA	EssC1	F
1052	CFSAN046093	GCA_002523105.1	I	CC0001	nonclinical	2012	Italy	EssC1	F
1053	CFSAN046092	GCA_002523185.1	I	CC0001	nonclinical	2012	Italy	EssC1	F
1054	CFSAN046094	GCA_002446435.1	I	CC0001	nonclinical	2012	Italy	EssC1	F
1055	PNUSAL004636	GCA_004472545.1	I	CC0001	clinical	2018	USA	EssC1	F
1056	CFSAN049243	GCA_002444915.1	I	CC0001	clinical	2013	Italy	EssC1	F
1057	J4600	GCA_001866435.1	I	CC0001	clinical	2007	USA	EssC1	F
1058	FDA00007262	GCA_004434565.1	I	CC0001	nonclinical	2001	USA	EssC1	F
1059	FDA00007261	GCA_004434625.1	I	CC0001	nonclinical	2001	USA	EssC1	F
1060	DMG1500189	GCA_009605755.1	I	CC0001	clinical	2012	Australia	EssC1	F
1061	06B05669D-1	GCA_004471395.1	I	CC0001	nonclinical	2006	USA	EssC1	F
1062	06B05669H-1	GCA_004471285.1	I	CC0001	nonclinical	2006	USA	EssC1	F
1063	PNUSAL005058	GCA_007719045.1	I	CC0001	clinical	unknown	USA	EssC1	F
1064	89-0649	GCA_009449385.1	I	CC0001	clinical	unknown	nocountry	EssC1	F
1065	PNUSAL003210	GCA_004607035.1	I	CC0001	clinical	2017	USA	EssC1	F
1066	PNUSAL001824	GCA_004643345.1	I	CC0001	clinical	2015	USA	EssC1	F
1067	FDA00010040	GCA_004659905.1	I	CC0001	nonclinical	2016	USA	EssC1	F
1068	427548	GCA_004755705.1	I	CC0001	nonclinical	2011	UK	EssC1	F
1069	MOD1_LS228	GCA_004430675.1	I	CC0001	animal	1961	UK	EssC1	F
1070	ATTC 19118	GCA_011736955.1	I	CC0001	unknown	1961	USA	EssC1	F
1071	PNUSAL005289	GCA_010090015.1	I	CC0001	clinical	unknown	USA	EssC1	F
1072	PNUSAL009058	GCA_017036135.1	I	CC0001	clinical	2001	USA	EssC1	F
1073	MOD1_LS176	GCA_004423345.1	I	CC0001	unknown	1988	USA	EssC1	F
1074	17-04066	GCA_014318675.1	I	CC0001	clinical	2017	Germany	EssC1	F
1075	sam_581A77B6-F95D-4369-8264-F3BE87D284FB	GCA_009492805.1	I	CC0001	clinical	2010	Norway	EssC1	F
1076	HPB1029	GCA_009604575.1	I	CC0001	nonclinical	1981	Canada	EssC1	F
1077	HPB1042	GCA_009602835.1	I	CC0001	nonclinical	1981	Canada	EssC1	F
1078	CFSAN072442	GCA_004727605.1	I	CC0001	clinical	1981	Canada	EssC1	F
1079	FSL N3-0008	GCA_009198685.1	I	CC0001	nonclinical	1981	Canada	EssC1	F
1080	CFSAN072445	GCA_004728625.1	I	CC0001	unknown	1981	Canada	EssC1	F
1081	MOD1_LS207	GCA_004438165.1	I	CC0001	nonclinical	1990	USA	EssC1	F
1082	02-8389	GCA_009446625.1	I	CC0001	clinical	unknown	nocountry	EssC1	F
1083	02-8388	GCA_009446465.1	I	CC0001	clinical	unknown	nocountry	EssC1	F
1084	02-8387	GCA_009445745.1	I	CC0001	clinical	unknown	nocountry	EssC1	F
1085	sam_306DB5A7-906F-4A71-9C8D-2F44BF92955C	GCA_009420725.1	I	CC0001	clinical	2013	Belgium	EssC1	F
1086	sam_50BA19D7-B852-452F-95EC-375A10F2C563	GCA_009421695.1	I	CC0001	clinical	2013	Belgium	EssC1	F
1087	sam_4C7A35E8-85C7-45C2-963B-8AB905E9792B	GCA_009276505.1	I	CC0001	clinical	2014	Belgium	EssC1	F
1088	91-0355	GCA_009426065.1	I	CC0001	clinical	unknown	nocountry	EssC1	F
1089	PNUSAL002434	GCA_004576415.1	I	CC0001	clinical	unknown	USA	EssC1	F
1090	PNUSAL002930	GCA_004692905.1	I	CC0001	clinical	unknown	USA	EssC1	F
1091	PNUSAL003274	GCA_004609375.1	I	CC0001	clinical	2017	USA	EssC1	F
1092	PNUSAL000093	GCA_004512905.1	I	CC0001	clinical	unknown	USA	EssC1	F
1093	PNUSAL002372	GCA_004577975.1	I	CC0001	clinical	unknown	USA	EssC1	F
1094	PNUSAL003113	GCA_004602175.1	I	CC0001	clinical	2017	USA	EssC1	F
1095	PNUSAL003062	GCA_004605415.1	I	CC0001	clinical	unknown	USA	EssC1	F
1096	19B04920-6	GCA_007462155.1	I	CC0001	nonclinical	2019	USA	EssC1	F
1097	19B04920-1	GCA_007462515.1	I	CC0001	nonclinical	2019	USA	EssC1	F
1098	FDA00005422	GCA_004411125.1	I	CC0001	nonclinical	2009	UK	EssC1	F
1099	PNUSAL009408	GCA_017374695.1	I	CC0001	clinical	2004	USA	EssC1	F
1100	PNUSAL001557	GCA_004493525.1	I	CC0001	clinical	unknown	USA	EssC1	F
1101	PNUSAL000702	GCA_004515205.1	I	CC0001	clinical	unknown	USA	EssC1	F
1102	NY104041173	GCA_006495435.1	I	CC0001	nonclinical	2019	USA	EssC1	F
1103	NY103967918	GCA_006495495.1	I	CC0001	nonclinical	2019	USA	EssC1	F
1104	NY104041150	GCA_006495395.1	I	CC0001	nonclinical	2019	USA	EssC1	F
1105	NY103968609	GCA_006495355.1	I	CC0001	nonclinical	2019	USA	EssC1	F
1106	NY104040933	GCA_006495455.1	I	CC0001	nonclinical	2019	USA	EssC1	F
1107	PNUSAL000126	GCA_004390355.1	I	CC0001	clinical	unknown	USA	EssC1	F
1108	PNUSAL005411	GCA_008187765.1	I	CC0001	clinical	unknown	USA	EssC1	F
1109	PNUSAL002687	GCA_004587885.1	I	CC0001	clinical	unknown	USA	EssC1	F
1110	PNUSAL007683	GCA_014150495.1	I	CC0001	clinical	unknown	USA	EssC1	F
1111	PNUSAL003480	GCA_004621635.1	I	CC0001	clinical	unknown	USA	EssC1	F
1112	PNUSAL002299	GCA_004678625.1	I	CC0001	clinical	unknown	USA	EssC1	F
1113	13B07834-1	GCA_004583895.1	I	CC0001	nonclinical	2013	USA	EssC1	F
1114	PNUSAL002219	GCA_004676985.1	I	CC0001	clinical	2016	USA	EssC1	F
1115	PNUSAL001990	GCA_004652645.1	I	CC0001	clinical	2015	USA	EssC1	F
1116	PNUSAL004829	GCA_005247245.1	I	CC0001	clinical	unknown	USA	EssC1	F
1117	PNUSAL003877	GCA_004704085.1	I	CC0001	clinical	unknown	USA	EssC1	F
1118	PNUSAL000461	GCA_004449485.1	I	CC0001	clinical	2013	USA	EssC1	F
1119	RL15000313	GCA_004526765.1	I	CC0001	clinical	2010	Europe	EssC1	F
1120	PNUSAL003209	GCA_004606995.1	I	CC0001	clinical	2017	USA	EssC1	F
1121	912565	GCA_011762385.1	I	CC0001	nonclinical	2020	UK	EssC1	F
1122	912561	GCA_011762445.1	I	CC0001	nonclinical	2020	UK	EssC1	F
1123	912594	GCA_011762345.1	I	CC0001	nonclinical	2020	UK	EssC1	F
1124	912562	GCA_011762305.1	I	CC0001	nonclinical	2020	UK	EssC1	F
1125	912564	GCA_011762405.1	I	CC0001	nonclinical	2020	UK	EssC1	F
1126	883783	GCA_010366985.1	I	CC0001	nonclinical	2020	UK	EssC1	F
1127	888766	GCA_011000135.1	I	CC0001	nonclinical	2020	UK	EssC1	F
1128	883784	GCA_010366245.1	I	CC0001	nonclinical	2020	UK	EssC1	F
1129	892758	GCA_011680035.1	I	CC0001	clinical	2015	UK	EssC1	F
1130	sam_713682AC-76DD-4D73-B01B-64E8445A18E0	GCA_009276225.1	I	CC0001	clinical	2014	Belgium	EssC1	F
1131	DK_005	GCA_010105215.1	I	CC0001	clinical	2002	Denmark	EssC1	F
1132	897262	GCA_011073275.1	I	CC0001	nonclinical	2013	UK	EssC1	F
1133	816395	GCA_008961045.1	I	CC0001	nonclinical	2019	UK	EssC1	F
1134	816394	GCA_008961105.1	I	CC0001	nonclinical	2019	UK	EssC1	F
1135	894869	GCA_011700215.1	I	CC0001	clinical	2015	UK	EssC1	F
1136	892685	GCA_011650205.1	I	CC0001	clinical	2015	UK	EssC1	F
1137	892743	GCA_011679745.1	I	CC0001	clinical	2015	UK	EssC1	F
1138	891542	GCA_011680515.1	I	CC0001	clinical	2015	UK	EssC1	F
1139	1108969	GCA_017290555.1	I	CC0001	clinical	2021	UK	EssC1	F
1140	963721	GCA_013439195.1	I	CC0001	clinical	2020	UK	EssC1	F
1141	998486	GCA_015008575.1	I	CC0001	clinical	2020	UK	EssC1	F
1142	sam_8E786D36-EC6E-4B4F-B5B2-EC86044317A6	GCA_009275085.1	I	CC0001	clinical	2010	Belgium	EssC1	F
1143	895972	GCA_011071245.1	I	CC0001	nonclinical	2010	UK	EssC1	F
1144	962802	GCA_013537415.1	I	CC0001	clinical	2020	UK	EssC1	F
1145	1030407	GCA_015924225.1	I	CC0001	clinical	2020	UK	EssC1	F
1146	874880	GCA_010068245.1	I	CC0001	clinical	2014	UK	EssC1	F
1147	164996	GCA_004724305.1	I	CC0001	clinical	2012	UK	EssC1	F
1148	2016-051842-132-01	GCA_013136215.1	I	CC0001	clinical	2015	Italy	EssC1	F
1149	HPB1074	GCA_009602765.1	I	CC0001	nonclinical	unknown	UK	EssC1	F
1150	1085589	GCA_017082145.1	I	CC0001	clinical	2021	UK	EssC1	F
1151	781013	GCA_007903065.1	I	CC0001	clinical	2019	UK	EssC1	F
1152	875507	GCA_010069345.1	I	CC0001	clinical	2020	UK	EssC1	F
1153	591242	GCA_004731505.1	I	CC0001	clinical	2018	UK	EssC1	F
1154	177532	GCA_004729825.1	I	CC0001	clinical	2010	UK	EssC1	F
1155	580163	GCA_004736085.1	I	CC0001	clinical	2018	UK	EssC1	F
1156	1112589	GCA_017298535.1	I	CC0001	clinical	2021	UK	EssC1	F
1157	329806	GCA_004748505.1	I	CC0001	nonclinical	2016	UK	EssC1	F
1158	329808	GCA_004756085.1	I	CC0001	nonclinical	2016	UK	EssC1	F
1159	342512	GCA_004741845.1	I	CC0001	nonclinical	2017	UK	EssC1	F
1160	198076	GCA_004727485.1	I	CC0001	clinical	2012	UK	EssC1	F
1161	752187	GCA_006219085.1	I	CC0001	clinical	2019	UK	EssC1	F
1162	876146	GCA_010067235.1	I	CC0001	clinical	2014	UK	EssC1	F
1163	891534	GCA_011652905.1	I	CC0001	clinical	2015	UK	EssC1	F
1164	988834	GCA_014661175.1	I	CC0001	clinical	2020	UK	EssC1	F
1165	988847	GCA_014663235.1	I	CC0001	clinical	2020	UK	EssC1	F
1166	2016-298830-001-01	GCA_013137115.1	I	CC0001	clinical	2016	Italy	EssC1	F
1167	952234	GCA_014450015.1	I	CC0001	nonclinical	2020	UK	EssC1	F
1168	329804	GCA_004746605.1	I	CC0001	nonclinical	2016	UK	EssC1	F
1169	455122	GCA_004732085.1	I	CC0001	nonclinical	2017	UK	EssC1	F
1170	869036	GCA_010064105.1	I	CC0001	clinical	2014	UK	EssC1	F
1171	sam_D42015CB-9EBC-41BA-948F-E08CB6C7E021	GCA_009310355.1	I	CC0001	clinical	2012	Netherlands	EssC1	F
1172	198086	GCA_004726345.1	I	CC0001	clinical	2015	UK	EssC1	F
1173	sam_7D21D4B4-5BF9-493E-8418-A718AE4736FA	GCA_009424245.1	I	CC0001	clinical	2014	Netherlands	EssC1	F
1174	461131	GCA_004733625.1	I	CC0001	nonclinical	2016	UK	EssC1	F
1175	582836	GCA_004742105.1	I	CC0001	clinical	2018	UK	EssC1	F
1176	164993	GCA_004723065.1	I	CC0001	clinical	2011	UK	EssC1	F
1177	165000	GCA_004722045.1	I	CC0001	clinical	2014	UK	EssC1	F
1178	335518	GCA_004739065.1	I	CC0001	nonclinical	2013	UK	EssC1	F
1179	335530	GCA_004735505.1	I	CC0001	nonclinical	2013	UK	EssC1	F
1180	164994	GCA_004727085.1	I	CC0001	clinical	2011	UK	EssC1	F
1181	H113800027	GCA_004716445.1	I	CC0001	clinical	2011	UK	EssC1	F
1182	H133940331	GCA_004718845.1	I	CC0001	clinical	2013	UK	EssC1	F
1183	RL15001399	GCA_004538545.1	I	CC0001	clinical	2013	Europe	EssC1	F
1184	RL15001393	GCA_004528725.1	I	CC0001	nonclinical	2011	Europe	EssC1	F
1185	H122080083	GCA_004719505.1	I	CC0001	clinical	2012	UK	EssC1	F
1186	H081800447	GCA_004720365.1	I	CC0001	clinical	2008	UK	EssC1	F
1187	sam_CC334BC8-BD59-4767-953F-F1B5D92926E3	GCA_009310415.1	I	CC0001	clinical	2012	Netherlands	EssC1	F
1188	sam_7D75AF79-2E59-479F-B199-6642DA7889BC	GCA_009310275.1	I	CC0001	clinical	2012	Netherlands	EssC1	F
1189	sam_3EF0CE09-CC8E-428F-8E9B-2BE433430193	GCA_009308755.1	I	CC0001	clinical	2011	Netherlands	EssC1	F
1190	sam_D1A501B1-894E-490E-BE84-D2C8FC09BB7A	GCA_009422725.1	I	CC0001	clinical	2013	Netherlands	EssC1	F
1191	sam_1F9F6FE5-A0BE-4B81-80F1-2FC61160EEA5	GCA_009422435.1	I	CC0001	clinical	2012	Netherlands	EssC1	F
1192	620370	GCA_004479145.1	I	CC0001	clinical	2018	UK	EssC1	F
1193	741021	GCA_005875575.1	I	CC0001	clinical	2019	UK	EssC1	F
1194	740104	GCA_005875815.1	I	CC0001	clinical	2019	UK	EssC1	F
1195	2016-051842-108-01	GCA_013121435.1	I	CC0001	clinical	2015	Italy	EssC1	F
1196	2017-049591-027-01	GCA_013135675.1	I	CC0001	clinical	2015	Italy	EssC1	F
1197	2016-051842-091-01	GCA_013135715.1	I	CC0001	clinical	2015	Italy	EssC1	F
1198	2017-049591-039-01	GCA_013135995.1	I	CC0001	clinical	2016	Italy	EssC1	F
1199	2017-049591-040-01	GCA_013136765.1	I	CC0001	clinical	2016	Italy	EssC1	F
1200	2016-051842-105-01	GCA_013136895.1	I	CC0001	clinical	2015	Italy	EssC1	F
1201	2016-051842-050-01	GCA_013136955.1	I	CC0001	clinical	2014	Italy	EssC1	F
1202	2017-049591-030-01	GCA_013137015.1	I	CC0001	clinical	2015	Italy	EssC1	F
1203	2016-051842-128-01	GCA_013144965.1	I	CC0001	clinical	2015	Italy	EssC1	F
1204	2016-051842-127-01	GCA_013135795.1	I	CC0001	clinical	2015	Italy	EssC1	F
1205	2017-049591-034-01	GCA_013136395.1	I	CC0001	clinical	2015	Italy	EssC1	F
1206	2017-049591-054-01	GCA_013136515.1	I	CC0001	clinical	2016	Italy	EssC1	F
1207	2017-049591-024-01	GCA_013136875.1	I	CC0001	clinical	2015	Italy	EssC1	F
1208	2017-049591-020-01	GCA_013136375.1	I	CC0001	clinical	2015	Italy	EssC1	F
1209	2017-049591-033-01	GCA_013136555.1	I	CC0001	clinical	2015	Italy	EssC1	F
1210	2017-049591-038-01	GCA_013165675.1	I	CC0001	clinical	2016	Italy	EssC1	F
1211	2016-051842-089-01	GCA_013136275.1	I	CC0001	clinical	2015	Italy	EssC1	F
1212	2016-051842-048-01	GCA_013136995.1	I	CC0001	clinical	2014	Italy	EssC1	F
1213	2016-051842-051-01	GCA_013136155.1	I	CC0001	clinical	2014	Italy	EssC1	F
1214	2016-051842-111-01	GCA_013137135.1	I	CC0001	clinical	2015	Italy	EssC1	F
1215	2016-051842-088-01	GCA_013137075.1	I	CC0001	clinical	2015	Italy	EssC1	F
1216	RL15000159	GCA_004537585.1	I	CC0001	nonclinical	2011	Europe	EssC1	F
1217	06-3238	GCA_009425705.1	I	CC0001	clinical	unknown	nocountry	EssC1	F
1218	sam_603FF6BA-B6BE-4B64-B8DF-0A1E486A2F63	GCA_009492725.1	I	CC0001	clinical	2015	Spain	EssC1	F
1219	E313	GCA_010111155.1	I	CC0001	nonclinical	2015	South-Africa	EssC1	F
1220	885959	GCA_011069335.1	I	CC0001	clinical	2019	UK	EssC1	F
1221	833345	GCA_010078905.1	I	CC0001	clinical	2019	UK	EssC1	F
1222	2017-325981-012-01	GCA_013165425.1	I	CC0001	clinical	2017	Italy	EssC1	F
1223	1136530	GCA_017529405.1	I	CC0001	clinical	2021	UK	EssC1	F
1224	sam_8A442E64-6308-49A9-A27A-96B8DA776AC8	GCA_009276205.1	I	CC0001	clinical	2014	Belgium	EssC1	F
1225	sam_7DF5A126-CBD3-4B6C-B89F-FF536FF0B1D9	GCA_009609715.1	I	CC0001	clinical	2011	Spain	EssC1	F
1226	160019	GCA_004729805.1	I	CC0001	clinical	2010	UK	EssC1	F
1227	839934	GCA_010082475.1	I	CC0001	nonclinical	2019	UK	EssC1	F
1228	844920	GCA_010086735.1	I	CC0001	nonclinical	2019	UK	EssC1	F
1229	sam_0463853B-13E0-426C-AE3C-76C29A584827	GCA_009492685.1	I	CC0001	clinical	2015	Spain	EssC1	F
1230	893982	GCA_011684235.1	I	CC0001	clinical	2015	UK	EssC1	F
1231	893961	GCA_011698395.1	I	CC0001	clinical	2015	UK	EssC1	F
1232	17-05828	GCA_014320475.1	I	CC0001	clinical	2017	Germany	EssC1	F
1233	893910	GCA_011698315.1	I	CC0001	clinical	2015	UK	EssC1	F
1234	sam_0E9121AA-9BB0-45CA-B27B-94C5F55BDEEC	GCA_009610095.1	I	CC0001	clinical	2011	Spain	EssC1	F
1235	RL15000698	GCA_004540665.1	I	CC0001	nonclinical	2010	Europe	EssC1	F
1236	RL15000697	GCA_004531725.1	I	CC0001	nonclinical	2010	Europe	EssC1	F
1237	131985	GCA_004726585.1	I	CC0001	clinical	2015	UK	EssC1	F
1238	RL15001422	GCA_004526785.1	I	CC0001	clinical	2010	Europe	EssC1	F
1239	05CEB711LM	GCA_009493125.1	I	CC0001	nonclinical	2005	France	EssC1	F
1240	LS1382	GCA_004533405.1	I	CC0001	nonclinical	2016	Chile	EssC1	F
1241	LS1353	GCA_004534685.1	I	CC0001	nonclinical	2016	Chile	EssC1	F
1242	LS1355	GCA_004549945.1	I	CC0001	nonclinical	2016	Chile	EssC1	F
1243	LS1381	GCA_004550185.1	I	CC0001	nonclinical	2016	Chile	EssC1	F
1244	LS1351	GCA_004535525.1	I	CC0001	nonclinical	2016	Chile	EssC1	F
1245	LS1383	GCA_004534465.1	I	CC0001	nonclinical	2016	Chile	EssC1	F
1246	LS1384	GCA_005244485.1	I	CC0001	nonclinical	2016	Chile	EssC1	F
1247	LS1385	GCA_004549845.1	I	CC0001	nonclinical	2016	Chile	EssC1	F
1248	LS1331	GCA_004550045.1	I	CC0001	nonclinical	2016	Chile	EssC1	F
1249	LS1333	GCA_004550025.1	I	CC0001	nonclinical	2016	Chile	EssC1	F
1250	LS1323	GCA_004535325.1	I	CC0001	nonclinical	2016	Chile	EssC1	F
1251	LS1345	GCA_004535445.1	I	CC0001	nonclinical	2016	Chile	EssC1	F
1252	LS1386	GCA_004534845.1	I	CC0001	nonclinical	2016	Chile	EssC1	F
1253	LS1340	GCA_004765125.1	I	CC0001	nonclinical	2016	Chile	EssC1	F
1254	LS1376	GCA_004550265.1	I	CC0001	nonclinical	2016	Chile	EssC1	F
1255	LS1336	GCA_004534945.1	I	CC0001	nonclinical	2016	Chile	EssC1	F
1256	LS1374	GCA_004534745.1	I	CC0001	nonclinical	2016	Chile	EssC1	F
1257	LS1377	GCA_004534525.1	I	CC0001	nonclinical	2016	Chile	EssC1	F
1258	LS1325	GCA_004764995.1	I	CC0001	nonclinical	2016	Chile	EssC1	F
1259	LS1335	GCA_004764895.1	I	CC0001	nonclinical	2016	Chile	EssC1	F
1260	LS1380	GCA_004549885.1	I	CC0001	nonclinical	2016	Chile	EssC1	F
1261	LS1378	GCA_004550305.1	I	CC0001	nonclinical	2016	Chile	EssC1	F
1262	LS1324	GCA_004765365.1	I	CC0001	nonclinical	2016	Chile	EssC1	F
1263	LS1334	GCA_004765425.1	I	CC0001	nonclinical	2016	Chile	EssC1	F
1264	LS1387	GCA_004549905.1	I	CC0001	nonclinical	2016	Chile	EssC1	F
1265	LS1339	GCA_004765305.1	I	CC0001	nonclinical	2016	Chile	EssC1	F
1266	LS1327	GCA_004762215.1	I	CC0001	nonclinical	2016	Chile	EssC1	F
1267	LS1332	GCA_004765205.1	I	CC0001	nonclinical	2016	Chile	EssC1	F
1268	LS1330	GCA_004764185.1	I	CC0001	nonclinical	2016	Chile	EssC1	F
1269	LS1338	GCA_004765165.1	I	CC0001	nonclinical	2016	Chile	EssC1	F
1270	LS1337	GCA_004765265.1	I	CC0001	nonclinical	2016	Chile	EssC1	F
1271	LS1342	GCA_004762255.1	I	CC0001	nonclinical	2016	Chile	EssC1	F
1272	LS1326	GCA_004764265.1	I	CC0001	nonclinical	2016	Chile	EssC1	F
1273	LS1343	GCA_004764155.1	I	CC0001	nonclinical	2016	Chile	EssC1	F
1274	LS1341	GCA_004764855.1	I	CC0001	nonclinical	2016	Chile	EssC1	F
1275	LS1379	GCA_004550205.1	I	CC0001	nonclinical	2016	Chile	EssC1	F
1276	LS1375	GCA_004550165.1	I	CC0001	nonclinical	2016	Chile	EssC1	F
1277	CFSAN028902	GCA_003607675.1	I	CC0001	nonclinical	2012	USA	EssC1	F
1278	CFSAN028898	GCA_003607725.1	I	CC0001	nonclinical	2012	USA	EssC1	F
1279	CFSAN028900	GCA_003607735.1	I	CC0001	nonclinical	2012	USA	EssC1	F
1280	CFSAN028822	GCA_003607975.1	I	CC0001	nonclinical	2012	USA	EssC1	F
1281	A5	GCA_001710085.1	I	CC0001	nonclinical	1990	Canada	EssC1	F
1282	BCW_3927	GCA_001826155.1	I	CC0001	unknown	unknown	nocountry	EssC1	F
1283	CFSAN002257	GCA_001751455.1	I	CC0001	clinical	unknown	nocountry	EssC1	F
1284	CFSAN028896	GCA_003607965.1	I	CC0001	nonclinical	2012	USA	EssC1	F
1285	F2365	GCA_014527085.1	I	CC0001	clinical	unknown	USA	EssC1	F
1286	BCW_2390	GCA_001752075.1	I	CC0001	unknown	unknown	nocountry	EssC1	F
1287	BCW_2417	GCA_001759035.1	I	CC0001	unknown	unknown	nocountry	EssC1	F
1288	LS411	GCA_002133295.1	I	CC0001	nonclinical	1985	USA	EssC1	F
1289	4b_F2365	GCA_000008285.1	I	CC0001	unknown	unknown	nocountry	EssC1	F
1290	CFSAN028659	GCA_004387865.1	I	CC0001	nonclinical	2011	USA	EssC1	F
1291	LS1408	GCA_004534965.1	I	CC0001	nonclinical	2017	USA	EssC1	F
1292	CFSAN028824	GCA_004504685.1	I	CC0001	nonclinical	2012	USA	EssC1	F
1293	CFSAN028660	GCA_004481565.1	I	CC0001	nonclinical	2011	USA	EssC1	F
1294	CFSAN028903	GCA_004507525.1	I	CC0001	nonclinical	2012	USA	EssC1	F
1295	CFSAN070900	GCA_004710965.1	I	CC0001	unknown	2017	USA	EssC1	F
1296	CFSAN092156	GCA_016844045.1	I	CC0001	unknown	2010	USA	EssC1	F
1297	CFSAN003410	GCA_004713565.1	I	CC0001	clinical	1985	USA	EssC1	F
1298	F2365	GCA_004498745.1	I	CC0001	clinical	unknown	USA	EssC1	F
1299	CFSAN028823	GCA_004642445.1	I	CC0001	nonclinical	2012	USA	EssC1	F
1300	CFSAN028753	GCA_004492365.1	I	CC0001	nonclinical	2012	USA	EssC1	F
1301	CFSAN028754	GCA_004492465.1	I	CC0001	nonclinical	2012	USA	EssC1	F
1302	MOD1_LS237	GCA_004446625.1	I	CC0001	nonclinical	1985	USA	EssC1	F
1303	MOD1_LS238	GCA_004406385.1	I	CC0001	clinical	1985	USA	EssC1	F
1304	CFSAN028892	GCA_004389505.1	I	CC0001	nonclinical	2012	USA	EssC1	F
1305	CDCH8394	GCA_004445265.1	I	CC0001	clinical	unknown	USA	EssC1	F
1306	CFSAN028893	GCA_004505815.1	I	CC0001	nonclinical	2012	USA	EssC1	F
1307	CFSAN028901	GCA_004507565.1	I	CC0001	nonclinical	2012	USA	EssC1	F
1308	CFSAN028751	GCA_004387105.1	I	CC0001	nonclinical	2012	USA	EssC1	F
1309	CFSAN028821	GCA_004504605.1	I	CC0001	nonclinical	2012	USA	EssC1	F
1310	HPB22	GCA_009602785.1	I	CC0001	nonclinical	1985	USA	EssC1	F
1311	CFSAN028899	GCA_004507665.1	I	CC0001	nonclinical	2012	USA	EssC1	F
1312	PNUSAL007454	GCA_013670295.1	I	CC0001	clinical	unknown	USA	EssC1	F
1313	CFSAN072443	GCA_004730445.1	I	CC0001	clinical	1985	USA	EssC1	F
1314	CFSAN012348	GCA_004379915.1	I	CC0001	nonclinical	2014	USA	EssC1	F
1315	PNUSAL007455	GCA_013670795.1	I	CC0001	clinical	unknown	USA	EssC1	F
1316	NRRL_B-33157	GCA_004713965.1	I	CC0001	nonclinical	1985	USA	EssC1	F
1317	CFSAN028752	GCA_004492525.1	I	CC0001	nonclinical	2012	USA	EssC1	F
1318	PNUSAL003450	GCA_004623115.1	I	CC0001	clinical	2017	USA	EssC1	F
1319	HPB9	GCA_009602945.1	I	CC0001	nonclinical	unknown	USA	EssC1	F
1320	HPB8	GCA_009602915.1	I	CC0001	nonclinical	unknown	nocountry	EssC1	F
1321	HPB443	GCA_009604335.1	I	CC0001	animal	unknown	nocountry	EssC1	F
1322	HPB1808	GCA_009606035.1	I	CC0001	nonclinical	1985	USA	EssC1	F
1323	HPB7	GCA_009602775.1	I	CC0001	clinical	unknown	USA	EssC1	F
1324	HPB1053	GCA_009991005.1	I	CC0001	clinical	unknown	USA	EssC1	F
1325	HPB2131	GCA_009605095.1	I	CC0001	nonclinical	unknown	nocountry	EssC1	F
1326	HPB23	GCA_009602985.1	I	CC0001	clinical	1985	USA	EssC1	F
1327	HPB396	GCA_009602875.1	I	CC0001	nonclinical	unknown	USA	EssC1	F
1328	CFSAN028662	GCA_004473125.1	I	CC0001	nonclinical	2011	USA	EssC1	F
1329	CFSAN028661	GCA_004411085.1	I	CC0001	nonclinical	2011	USA	EssC1	F
1330	CFSAN072444	GCA_004730465.1	I	CC0001	clinical	1985	USA	EssC1	F
1331	CFSAN059409	GCA_016306405.1	I	CC0001	nonclinical	2012	USA	EssC1	F
1332	TX-AML1400822	GCA_004678065.1	I	CC0001	nonclinical	2014	USA	EssC1	F
1333	CFSAN028897	GCA_004505845.1	I	CC0001	nonclinical	2012	USA	EssC1	F
1334	J4539	GCA_004672385.1	I	CC0001	clinical	unknown	USA	EssC1	F
1335	WAPHLLISA00052	GCA_004598415.1	I	CC0001	nonclinical	2010	USA	EssC1	F
1336	PNUSAL003088	GCA_004603635.1	I	CC0001	clinical	unknown	USA	EssC1	F
1337	PNUSAL003087	GCA_004598735.1	I	CC0001	clinical	unknown	USA	EssC1	F
1338	PNUSAL003085	GCA_004599975.1	I	CC0001	clinical	unknown	USA	EssC1	F
1339	PNUSAL000281	GCA_004383145.1	I	CC0001	clinical	2013	USA	EssC1	F
1340	PNUSAL002532	GCA_004577095.1	I	CC0001	clinical	2016	USA	EssC1	F
1341	PNUSAL003089	GCA_004600035.1	I	CC0001	clinical	unknown	USA	EssC1	F
1342	PNUSAL003038	GCA_004698865.1	I	CC0001	clinical	2017	USA	EssC1	F
1343	PNUSAL002974	GCA_004692105.1	I	CC0001	clinical	unknown	USA	EssC1	F
1344	WAPHLLISA00051	GCA_004598335.1	I	CC0001	nonclinical	2011	USA	EssC1	F
1345	WAPHLLISA00050	GCA_004598315.1	I	CC0001	nonclinical	2011	USA	EssC1	F
1346	PNUSAL006585	GCA_010088935.1	I	CC0001	clinical	unknown	USA	EssC1	F
1347	PNUSAL003086	GCA_004603495.1	I	CC0001	clinical	unknown	USA	EssC1	F
1348	PNUSAL003281	GCA_004612335.1	I	CC0001	clinical	2017	USA	EssC1	F
1349	PNUSAL003802	GCA_004631895.1	I	CC0001	clinical	unknown	USA	EssC1	F
1350	18-05395	GCA_014319235.1	I	CC0001	clinical	2018	Germany	EssC1	F
1351	PNUSAL001279	GCA_004449325.1	I	CC0001	clinical	unknown	USA	EssC1	F
1352	sam_55C0C74C-3C48-4994-91B9-9AF4EAD5AB0A	GCA_009275545.1	I	CC0001	clinical	2014	Belgium	EssC1	F
1353	sam_1F01B8D6-6811-4CA4-A368-9F99EF22C1B8	GCA_009420985.1	I	CC0001	clinical	2013	Belgium	EssC1	F
1354	PNUSAL001583	GCA_004639765.1	I	CC0001	clinical	unknown	USA	EssC1	F
1355	PNUSAL004480	GCA_003765885.1	I	CC0001	clinical	2018	USA	EssC1	F
1356	PNUSAL001276	GCA_004449125.1	I	CC0001	clinical	unknown	USA	EssC1	F
1357	PNUSAL000996	GCA_004440885.1	I	CC0001	clinical	2014	USA	EssC1	F
1358	A11456	GCA_013490365.1	I	CC0001	nonclinical	2016	USA	EssC1	F
1359	A76175	GCA_013489465.1	I	CC0001	nonclinical	2016	USA	EssC1	F
1360	IN-TR-1-BL1	GCA_008270785.1	I	CC0001	nonclinical	2018	USA	EssC1	F
1361	PNUSAL003188	GCA_004605095.1	I	CC0001	clinical	2017	USA	EssC1	F
1362	PNUSAL003149	GCA_004604355.1	I	CC0001	clinical	2017	USA	EssC1	F
1363	PNUSAL004687	GCA_005876375.1	I	CC0001	clinical	unknown	USA	EssC1	F
1364	PNUSAL003425	GCA_004614735.1	I	CC0001	clinical	unknown	USA	EssC1	F
1365	18B01585-7	GCA_004703025.1	I	CC0001	nonclinical	2018	USA	EssC1	F
1366	PNUSAL003303	GCA_004610315.1	I	CC0001	clinical	2017	USA	EssC1	F
1367	351288	GCA_004754935.1	I	CC0001	nonclinical	2017	UK	EssC1	F
1368	CFIAFB20110005	GCA_010046185.1	I	CC0001	nonclinical	2011	Canada	EssC1	F
1369	CFIAFB20110007	GCA_010046225.1	I	CC0001	nonclinical	2011	Canada	EssC1	F
1370	CFIAFB20110009	GCA_010036995.1	I	CC0001	nonclinical	2011	Canada	EssC1	F
1371	09B11602A-1	GCA_004685545.1	I	CC0001	nonclinical	2009	USA	EssC1	F
1372	J3316	GCA_010099195.1	I	CC0001	clinical	2005	USA	EssC1	F
1373	PNUSAL005959	GCA_010358405.1	I	CC0001	unknown	2019	USA	EssC1	F
1374	FDA00009232	GCA_004387085.1	I	CC0001	nonclinical	2015	USA	EssC1	F
1375	FDA00009231	GCA_004416325.1	I	CC0001	nonclinical	2015	USA	EssC1	F
1376	PNUSAL001057	GCA_004441115.1	I	CC0001	clinical	2014	USA	EssC1	F
1377	165002	GCA_004727305.1	I	CC0001	clinical	2015	UK	EssC1	F
1378	PNUSAL007518	GCA_013524395.1	I	CC0001	clinical	unknown	USA	EssC1	F
1379	PNUSAL007555	GCA_013551515.1	I	CC0001	clinical	unknown	USA	EssC1	F
1380	CFIAFB20140034	GCA_010050745.1	I	CC0001	nonclinical	2014	Canada	EssC1	F
1381	PNUSAL004764	GCA_004546535.1	I	CC0001	clinical	unknown	USA	EssC1	F
1382	PNUSAL003053	GCA_004594735.1	I	CC0001	clinical	2017	USA	EssC1	F
1383	PNUSAL005960	GCA_010358365.1	I	CC0001	unknown	2019	USA	EssC1	F
1384	PNUSAL009523	GCA_017579405.1	I	CC0001	clinical	2004	USA	EssC1	F
1385	14FMEN000467	GCA_004728265.1	I	CC0001	nonclinical	2014	USA	EssC1	F
1386	ARS-CC9202	GCA_004655565.1	I	CC0001	nonclinical	2014	USA	EssC1	F
1387	18B01585-4	GCA_004701545.1	I	CC0001	nonclinical	2018	USA	EssC1	F
1388	988849	GCA_014661155.1	I	CC0001	clinical	2020	UK	EssC1	F
1389	PNUSAL000808	GCA_004467455.1	I	CC0001	clinical	2014	USA	EssC1	F
1390	960667	GCA_013515055.1	I	CC0001	clinical	2020	UK	EssC1	F
1391	17-05830	GCA_014320505.1	I	CC0001	clinical	2017	Germany	EssC1	F
1392	892692	GCA_011661795.1	I	CC0001	clinical	2015	UK	EssC1	F
1393	CFIAFB20110008	GCA_010050465.1	I	CC0001	nonclinical	2011	Canada	EssC1	F
1394	sam_FED2948D-13A2-48A1-BB7E-63CEDE7D22FA	GCA_009307155.1	I	CC0001	clinical	2012	Belgium	EssC1	F
1395	sam_47BB0B38-0373-4260-B833-F1546087CDA2	GCA_009308035.1	I	CC0001	clinical	2012	Belgium	EssC1	F
1396	sam_AE068E07-3F8A-4058-99BE-8D514C6C11E5	GCA_009423685.1	I	CC0001	clinical	2014	Netherlands	EssC1	F
1397	715956	GCA_004765105.1	I	CC0001	nonclinical	2019	UK	EssC1	F
1398	PNUSAL009127	GCA_016977835.1	I	CC0001	clinical	2002	USA	EssC1	F
1399	11-6397	GCA_009312795.1	I	CC0001	clinical	unknown	nocountry	EssC1	F
1400	10-3180	GCA_009445985.1	I	CC0001	clinical	unknown	nocountry	EssC1	F
1401	10-2998	GCA_009447385.1	I	CC0001	clinical	unknown	nocountry	EssC1	F
1402	sam_0A7A500D-C68B-4824-81F2-68BB93842265	GCA_015321985.1	I	CC0001	clinical	2017	Greece	EssC1	F
1403	12-8171	GCA_009311075.1	I	CC0001	clinical	unknown	nocountry	EssC1	F
1404	PNUSAL004182	GCA_003682415.1	I	CC0001	clinical	2018	USA	EssC1	F
1405	PNUSAL008902	GCA_016250155.1	I	CC0001	clinical	unknown	USA	EssC1	F
1406	CFSAN101655	GCA_010085375.1	I	CC0001	nonclinical	2019	Italy	EssC1	F
1407	2017-325981-017-01	GCA_013136615.1	I	CC0001	clinical	2017	Italy	EssC1	F
1408	2016-051842-004-01	GCA_013137155.1	I	CC0001	clinical	2013	Italy	EssC1	F
1409	06CEB656LM	GCA_009493445.1	I	CC0001	nonclinical	2006	France	EssC1	F
1410	PNUSAL007236	GCA_012862855.1	I	CC0001	clinical	unknown	USA	EssC1	F
1411	CFSAN076029	GCA_011701215.1	I	CC0001	nonclinical	2013	USA	EssC1	F
1412	CFSAN076038	GCA_011700915.1	I	CC0001	nonclinical	2013	USA	EssC1	F
1413	CFSAN076019	GCA_011663735.1	I	CC0001	nonclinical	2013	USA	EssC1	F
1414	CFSAN081681	GCA_011697935.1	I	CC0001	nonclinical	2016	USA	EssC1	F
1415	CFSAN081572	GCA_011660375.1	I	CC0001	nonclinical	2015	USA	EssC1	F
1416	CFSAN076065	GCA_011679535.1	I	CC0001	nonclinical	2013	USA	EssC1	F
1417	PNUSAL005008	GCA_008627255.1	I	CC0001	clinical	unknown	USA	EssC1	F
1418	CFSAN078518	GCA_011677015.1	I	CC0001	nonclinical	2014	USA	EssC1	F
1419	PNUSAL004886	GCA_005924445.1	I	CC0001	clinical	unknown	USA	EssC1	F
1420	PNUSAL004998	GCA_006545805.1	I	CC0001	clinical	unknown	USA	EssC1	F
1421	PNUSAL004923	GCA_006353795.1	I	CC0001	clinical	unknown	USA	EssC1	F
1422	CFSAN073913	GCA_011679675.1	I	CC0001	nonclinical	2012	USA	EssC1	F
1423	CFSAN078564	GCA_011681335.1	I	CC0001	nonclinical	2014	USA	EssC1	F
1424	CFSAN078554	GCA_011664955.1	I	CC0001	nonclinical	2014	USA	EssC1	F
1425	PNUSAL004169	GCA_003682315.1	I	CC0001	clinical	2018	USA	EssC1	F
1426	CFSAN078583	GCA_011702075.1	I	CC0001	nonclinical	2014	USA	EssC1	F
1427	CFSAN081666	GCA_011666735.1	I	CC0001	nonclinical	2016	USA	EssC1	F
1428	CFSAN078600	GCA_011701395.1	I	CC0001	nonclinical	2014	USA	EssC1	F
1429	CFSAN079031	GCA_011680295.1	I	CC0001	nonclinical	2015	USA	EssC1	F
1430	CFSAN079058	GCA_011648735.1	I	CC0001	nonclinical	2015	USA	EssC1	F
1431	CFSAN081684	GCA_011688895.1	I	CC0001	nonclinical	2016	USA	EssC1	F
1432	50509	GCA_010354945.1	I	CC0001	nonclinical	2016	USA	EssC1	F
1433	CFSAN068214	GCA_011684355.1	I	CC0001	nonclinical	2012	USA	EssC1	F
1434	CFSAN068161	GCA_011670005.1	I	CC0001	nonclinical	2012	USA	EssC1	F
1435	50536	GCA_010355645.1	I	CC0001	nonclinical	2016	USA	EssC1	F
1436	CFSAN081518	GCA_011657135.1	I	CC0001	nonclinical	2015	USA	EssC1	F
1437	CFSAN081532	GCA_011657055.1	I	CC0001	nonclinical	2015	USA	EssC1	F
1438	PNUSAL004332	GCA_004454915.1	I	CC0001	clinical	2018	USA	EssC1	F
1439	PNUSAL005003	GCA_006546125.1	I	CC0001	clinical	unknown	USA	EssC1	F
1440	PNUSAL005348	GCA_008149865.1	I	CC0001	clinical	unknown	USA	EssC1	F
1441	PNUSAL004912	GCA_005925935.1	I	CC0001	clinical	unknown	USA	EssC1	F
1442	PNUSAL006942	GCA_010910755.1	I	CC0001	clinical	unknown	USA	EssC1	F
1443	PNUSAL004850	GCA_005247385.1	I	CC0001	clinical	unknown	USA	EssC1	F
1444	PNUSAL004960	GCA_006354635.1	I	CC0001	clinical	unknown	USA	EssC1	F
1445	PNUSAL003259	GCA_004612155.1	I	CC0001	clinical	2017	USA	EssC1	F
1446	PNUSAL004903	GCA_005925065.1	I	CC0001	clinical	unknown	USA	EssC1	F
1447	PNUSAL005080	GCA_007721725.1	I	CC0001	clinical	unknown	USA	EssC1	F
1448	PNUSAL004932	GCA_006353915.1	I	CC0001	clinical	unknown	USA	EssC1	F
1449	PNUSAL004795	GCA_004551365.1	I	CC0001	clinical	unknown	USA	EssC1	F
1450	FSIS11705738	GCA_004620775.1	I	CC0001	nonclinical	2017	USA	EssC1	F
1451	CFSAN078551	GCA_011655855.1	I	CC0001	nonclinical	2014	USA	EssC1	F
1452	CFSAN092735	GCA_011656615.1	I	CC0001	nonclinical	2016	USA	EssC1	F
1453	PNUSAL009280	GCA_017325745.1	I	CC0001	clinical	unknown	nocountry	EssC1	F
1454	PNUSAL005994	GCA_008892525.1	I	CC0001	clinical	unknown	USA	EssC1	F
1455	PNUSAL008456	GCA_015218665.1	I	CC0001	clinical	unknown	USA	EssC1	F
1456	CFSAN081602	GCA_011653935.1	I	CC0001	nonclinical	2015	USA	EssC1	F
1457	CFSAN076031	GCA_011653285.1	I	CC0001	nonclinical	2013	USA	EssC1	F
1458	CFSAN081619	GCA_011677055.1	I	CC0001	nonclinical	2015	USA	EssC1	F
1459	PNUSAL004602	GCA_004464045.1	I	CC0001	clinical	2018	USA	EssC1	F
1460	PNUSAL004825	GCA_005246565.1	I	CC0001	clinical	unknown	USA	EssC1	F
1461	PNUSAL004722	GCA_004473485.1	I	CC0001	clinical	unknown	USA	EssC1	F
1462	PNUSAL004432	GCA_003743925.1	I	CC0001	clinical	2018	USA	EssC1	F
1463	PNUSAL006536	GCA_010087255.1	I	CC0001	clinical	unknown	USA	EssC1	F
1464	PNUSAL001017	GCA_004436665.1	I	CC0001	clinical	unknown	USA	EssC1	F
1465	PNUSAL006053	GCA_009087585.1	I	CC0001	clinical	unknown	USA	EssC1	F
1466	CFSAN081674	GCA_011666515.1	I	CC0001	nonclinical	2016	USA	EssC1	F
1467	PNUSAL004686	GCA_004395125.1	I	CC0001	clinical	unknown	USA	EssC1	F
1468	PNUSAL007403	GCA_013754395.1	I	CC0001	clinical	unknown	USA	EssC1	F
1469	CFSAN068175	GCA_011750325.1	I	CC0001	nonclinical	2012	USA	EssC1	F
1470	CFSAN079043	GCA_011656575.1	I	CC0001	nonclinical	2015	USA	EssC1	F
1471	50513	GCA_010357495.1	I	CC0001	nonclinical	2016	USA	EssC1	F
1472	CFSAN092774	GCA_011676895.1	I	CC0001	nonclinical	2016	USA	EssC1	F
1473	CFSAN068156	GCA_011685555.1	I	CC0001	nonclinical	2012	USA	EssC1	F
1474	CFSAN046283	GCA_004652525.1	I	CC0001	nonclinical	2011	USA	EssC1	F
1475	CFSAN092723	GCA_011652945.1	I	CC0001	nonclinical	2016	USA	EssC1	F
1476	CFSAN092744	GCA_011663635.1	I	CC0001	nonclinical	2016	USA	EssC1	F
1477	CFSAN078547	GCA_011684635.1	I	CC0001	nonclinical	2014	USA	EssC1	F
1478	PNUSAL001399	GCA_004387965.1	I	CC0001	unknown	unknown	USA	EssC1	F
1479	BCW_2381	GCA_001751885.1	I	CC0001	unknown	unknown	nocountry	EssC1	F
1480	CFSAN002245	GCA_002915065.2	I	CC0001	nonclinical	2012	USA	EssC1	F
1481	CFSAN073921	GCA_011667465.1	I	CC0001	nonclinical	2012	USA	EssC1	F
1482	NRRL_B-33582	GCA_001760775.1	I	CC0001	clinical	2001	USA	EssC1	F
1483	CFSAN076000	GCA_011666375.1	I	CC0001	nonclinical	2013	USA	EssC1	F
1484	CFSAN073900	GCA_011656855.1	I	CC0001	nonclinical	2012	USA	EssC1	F
1485	CFSAN073916	GCA_011661015.1	I	CC0001	nonclinical	2012	USA	EssC1	F
1486	CFSAN076005	GCA_011665815.1	I	CC0001	nonclinical	2013	USA	EssC1	F
1487	CFSAN078594	GCA_011696395.1	I	CC0001	nonclinical	2014	USA	EssC1	F
1488	PNUSAL006024	GCA_009004375.1	I	CC0001	clinical	unknown	USA	EssC1	F
1489	CFIAFB20160022	GCA_010052865.1	I	CC0001	nonclinical	2016	Canada	EssC1	F
1490	CFSAN078603	GCA_011666255.1	I	CC0001	nonclinical	2014	USA	EssC1	F
1491	FDAARGOS_351	GCA_002206565.2	I	CC0001	animal	unknown	nocountry	EssC1	F
1492	CFSAN078612	GCA_011650045.1	I	CC0001	nonclinical	2014	USA	EssC1	F
1493	CFSAN076018	GCA_011664455.1	I	CC0001	nonclinical	2013	USA	EssC1	F
1494	CFSAN076017	GCA_011669345.1	I	CC0001	nonclinical	2013	USA	EssC1	F
1495	CFSAN078569	GCA_011666095.1	I	CC0001	nonclinical	2014	USA	EssC1	F
1496	CFSAN078606	GCA_011681035.1	I	CC0001	nonclinical	2014	USA	EssC1	F
1497	PNUSAL004958	GCA_006355475.1	I	CC0001	clinical	unknown	USA	EssC1	F
1498	CFSAN081607	GCA_011660615.1	I	CC0001	nonclinical	2015	USA	EssC1	F
1499	CFSAN081591	GCA_011699815.1	I	CC0001	nonclinical	2015	USA	EssC1	F
1500	CFSAN081616	GCA_011666755.1	I	CC0001	nonclinical	2015	USA	EssC1	F
1501	CFSAN081520	GCA_011652865.1	I	CC0001	nonclinical	2015	USA	EssC1	F
1502	CFSAN081604	GCA_011655675.1	I	CC0001	nonclinical	2015	USA	EssC1	F
1503	CFSAN081522	GCA_011656895.1	I	CC0001	nonclinical	2015	USA	EssC1	F
1504	CFSAN081521	GCA_011648815.1	I	CC0001	nonclinical	2015	USA	EssC1	F
1505	PNUSAL002899	GCA_004686825.1	I	CC0001	clinical	unknown	USA	EssC1	F
1506	PNUSAL003025	GCA_004596135.1	I	CC0001	clinical	2017	USA	EssC1	F
1507	PNUSAL003449	GCA_004614815.1	I	CC0001	clinical	unknown	USA	EssC1	F
1508	PNUSAL002646	GCA_004583715.1	I	CC0001	clinical	unknown	USA	EssC1	F
1509	CFSAN081642	GCA_011681895.1	I	CC0001	nonclinical	2015	USA	EssC1	F
1510	PNUSAL005200	GCA_007873285.1	I	CC0001	clinical	unknown	USA	EssC1	F
1511	PNUSAL009522	GCA_017579605.1	I	CC0001	clinical	2004	USA	EssC1	F
1512	PNUSAL002758	GCA_004592295.1	I	CC0001	clinical	2016	USA	EssC1	F
1513	PNUSAL001084	GCA_004440065.1	I	CC0001	clinical	2014	USA	EssC1	F
1514	PNUSAL009236	GCA_017227375.1	I	CC0001	clinical	unknown	USA	EssC1	F
1515	PNUSAL003006	GCA_004697565.1	I	CC0001	clinical	2017	USA	EssC1	F
1516	PNUSAL004550	GCA_004460145.1	I	CC0001	clinical	2018	USA	EssC1	F
1517	PNUSAL002972	GCA_004608335.1	I	CC0001	clinical	unknown	USA	EssC1	F
1518	CFSAN103605	GCA_010067905.1	I	CC0001	nonclinical	2019	USA	EssC1	F
1519	A43114	GCA_013493035.1	I	CC0001	nonclinical	2016	USA	EssC1	F
1520	A85324	GCA_013492895.1	I	CC0001	nonclinical	2016	USA	EssC1	F
1521	A6587	GCA_013491535.1	I	CC0001	nonclinical	2016	USA	EssC1	F
1522	A93260	GCA_013493195.1	I	CC0001	nonclinical	2016	USA	EssC1	F
1523	A94602	GCA_013492855.1	I	CC0001	nonclinical	2016	USA	EssC1	F
1524	A12789	GCA_013492635.1	I	CC0001	nonclinical	2016	USA	EssC1	F
1525	A6612	GCA_013492935.1	I	CC0001	nonclinical	2016	USA	EssC1	F
1526	A59093	GCA_013490735.1	I	CC0001	nonclinical	2016	USA	EssC1	F
1527	A83521	GCA_013491975.1	I	CC0001	nonclinical	2016	USA	EssC1	F
1528	A20788	GCA_013488985.1	I	CC0001	nonclinical	2016	USA	EssC1	F
1529	A24636	GCA_013489025.1	I	CC0001	nonclinical	2016	USA	EssC1	F
1530	A40254	GCA_013491995.1	I	CC0001	nonclinical	2016	USA	EssC1	F
1531	A53243	GCA_013493015.1	I	CC0001	nonclinical	2016	USA	EssC1	F
1532	A44251	GCA_013490525.1	I	CC0001	nonclinical	2016	USA	EssC1	F
1533	A69640	GCA_013497595.1	I	CC0001	nonclinical	2016	USA	EssC1	F
1534	A6092	GCA_013490665.1	I	CC0001	nonclinical	2016	USA	EssC1	F
1535	A36747	GCA_013489865.1	I	CC0001	nonclinical	2016	USA	EssC1	F
1536	CFSAN063730	GCA_004697205.1	I	CC0001	nonclinical	2016	USA	EssC1	F
1537	CFSAN063729	GCA_004697665.1	I	CC0001	nonclinical	2016	USA	EssC1	F
1538	CFSAN063727	GCA_004697525.1	I	CC0001	nonclinical	2016	USA	EssC1	F
1539	CFSAN063731	GCA_004697125.1	I	CC0001	nonclinical	2016	USA	EssC1	F
1540	CFSAN081595	GCA_011660555.1	I	CC0001	nonclinical	2015	USA	EssC1	F
1541	PNUSAL003117	GCA_005232535.1	I	CC0001	clinical	2017	USA	EssC1	F
1542	A33249	GCA_013495255.1	I	CC0001	nonclinical	2016	USA	EssC1	F
1543	A48560	GCA_013492995.1	I	CC0001	nonclinical	2016	USA	EssC1	F
1544	PNUSAL005038	GCA_007960705.1	I	CC0001	clinical	unknown	USA	EssC1	F
1545	PNUSAL005063	GCA_007467735.1	I	CC0001	clinical	unknown	USA	EssC1	F
1546	CFSAN103606	GCA_010067645.1	I	CC0001	nonclinical	2019	USA	EssC1	F
1547	PNUSAL003780	GCA_004631135.1	I	CC0001	clinical	unknown	USA	EssC1	F
1548	A35725	GCA_013491915.1	I	CC0001	nonclinical	2016	USA	EssC1	F
1549	PNUSAL003754	GCA_004633935.1	I	CC0001	clinical	2017	USA	EssC1	F
1550	A50930	GCA_013492015.1	I	CC0001	nonclinical	2016	USA	EssC1	F
1551	PNUSAL004826	GCA_005246525.1	I	CC0001	clinical	unknown	USA	EssC1	F
1552	PNUSAL002035	GCA_004652485.1	I	CC0001	clinical	2016	USA	EssC1	F
1553	PNUSAL002226	GCA_004676865.1	I	CC0001	clinical	unknown	USA	EssC1	F
1554	PNUSAL002132	GCA_004661265.1	I	CC0001	clinical	unknown	USA	EssC1	F
1555	FSIS1500851	GCA_004397105.1	I	CC0001	nonclinical	2015	USA	EssC1	F
1556	FSIS1500854	GCA_004483185.1	I	CC0001	nonclinical	2015	USA	EssC1	F
1557	CFSAN029620	GCA_004412265.1	I	CC0001	nonclinical	2015	USA	EssC1	F
1558	FDA00009254	GCA_004416485.1	I	CC0001	nonclinical	2015	USA	EssC1	F
1559	PNUSAL000462	GCA_004449445.1	I	CC0001	clinical	2013	USA	EssC1	F
1560	00-5140	GCA_009446405.1	I	CC0001	clinical	unknown	nocountry	EssC1	F
1561	PNUSAL000421	GCA_004442065.1	I	CC0001	clinical	unknown	USA	EssC1	F
1562	PNUSAL007837	GCA_014358835.1	I	CC0001	clinical	unknown	USA	EssC1	F
1563	PNUSAL004913	GCA_007911785.1	I	CC0001	clinical	unknown	USA	EssC1	F
1564	FDA00005423	GCA_003679415.1	I	CC0001	nonclinical	2010	USA	EssC1	F
1565	CFSAN063728	GCA_004697465.1	I	CC0001	nonclinical	2016	USA	EssC1	F
1566	PNUSAL005886	GCA_008746155.1	I	CC0001	clinical	unknown	USA	EssC1	F
1567	PNUSAL005310	GCA_010090055.1	I	CC0001	clinical	unknown	USA	EssC1	F
1568	PNUSAL005083	GCA_007721565.1	I	CC0001	clinical	unknown	USA	EssC1	F
1569	PNUSAL005351	GCA_010082875.1	I	CC0001	clinical	unknown	USA	EssC1	F
1570	PNUSAL008927	GCA_016622785.1	I	CC0001	clinical	2020	USA	EssC1	F
1571	PNUSAL003620	GCA_004623395.1	I	CC0001	clinical	unknown	USA	EssC1	F
1572	PNUSAL002410	GCA_004573275.1	I	CC0001	clinical	unknown	USA	EssC1	F
1573	PNUSAL000897	GCA_004430095.1	I	CC0001	clinical	2014	USA	EssC1	F
1574	PNUSAL001314	GCA_004393715.1	I	CC0001	clinical	unknown	USA	EssC1	F
1575	PNUSAL006044	GCA_009005135.1	I	CC0001	clinical	unknown	USA	EssC1	F
1576	06B00637F-1	GCA_004468665.1	I	CC0001	nonclinical	2006	USA	EssC1	F
1577	PNUSAL001349	GCA_004396505.1	I	CC0001	clinical	unknown	USA	EssC1	F
1578	FDA00006216	GCA_004628895.1	I	CC0001	nonclinical	2001	Chile	EssC1	F
1579	PNUSAL001518	GCA_004638705.1	I	CC0001	clinical	2015	USA	EssC1	F
1580	PNUSAL001036	GCA_004435165.1	I	CC0001	clinical	2014	USA	EssC1	F
1581	LiDS0054	GCA_010096985.1	I	CC0001	clinical	2007	Canada	EssC1	F
1582	J3420	GCA_004642045.1	I	CC0001	clinical	unknown	USA	EssC1	F
1583	J3848	GCA_004642105.1	I	CC0001	clinical	unknown	USA	EssC1	F
1584	sam_C30D46C6-4DED-439D-A770-29A9BA66B286	GCA_009308615.1	I	CC0001	clinical	2011	Netherlands	EssC1	F
1585	FDA00008645	GCA_004447085.1	I	CC0001	nonclinical	2014	USA	EssC1	F
1586	PNUSAL007676	GCA_014124705.1	I	CC0001	clinical	unknown	USA	EssC1	F
1587	PNUSAL003851	GCA_004700945.1	I	CC0001	clinical	2018	USA	EssC1	F
1588	PNUSAL001007	GCA_004440385.1	I	CC0001	clinical	2014	USA	EssC1	F
1589	PNUSAL006705	GCA_010033245.1	I	CC0001	clinical	unknown	USA	EssC1	F
1590	CFSAN018265	GCA_004419285.1	I	CC0001	nonclinical	2014	USA	EssC1	F
1591	CFSAN018268	GCA_004517245.1	I	CC0001	nonclinical	2014	USA	EssC1	F
1592	CFSAN018260	GCA_004516765.1	I	CC0001	nonclinical	2014	USA	EssC1	F
1593	CFSAN018267	GCA_004380115.1	I	CC0001	nonclinical	2014	USA	EssC1	F
1594	DMG1500423	GCA_010083575.1	I	CC0001	clinical	2014	Australia	EssC1	F
1595	PNUSAL006090	GCA_009175485.1	I	CC0001	clinical	unknown	USA	EssC1	F
1596	PNUSAL006091	GCA_009175385.1	I	CC0001	clinical	unknown	USA	EssC1	F
1597	PNUSAL003227	GCA_004604255.1	I	CC0001	clinical	2017	USA	EssC1	F
1598	PNUSAL003228	GCA_004607395.1	I	CC0001	clinical	2017	USA	EssC1	F
1599	PNUSAL000961	GCA_004391175.1	I	CC0001	clinical	unknown	USA	EssC1	F
1600	PNUSAL005531	GCA_008200465.1	I	CC0001	clinical	unknown	USA	EssC1	F
1601	PNUSAL005485	GCA_008188085.1	I	CC0001	clinical	unknown	USA	EssC1	F
1602	PNUSAL002375	GCA_004575915.1	I	CC0001	clinical	2016	USA	EssC1	F
1603	PNUSAL002433	GCA_004576135.1	I	CC0001	clinical	2016	USA	EssC1	F
1604	PNUSAL005748	GCA_010017665.1	I	CC0001	clinical	unknown	USA	EssC1	F
1605	CFIAFB20180093	GCA_010056065.1	I	CC0001	nonclinical	2018	Canada	EssC1	F
1606	CFSAN007156	GCA_004390565.1	I	CC0001	nonclinical	2013	USA	EssC1	F
1607	CFSAN007950	GCA_004399055.1	I	CC0001	nonclinical	2013	USA	EssC1	F
1608	1049283	GCA_016220295.1	I	CC0001	clinical	2020	UK	EssC1	F
1609	sam_E4E26F8B-D217-425B-9D81-08F7FBAB7FAF	GCA_009307135.1	I	CC0001	clinical	2012	Belgium	EssC1	F
1610	23039	GCA_004721945.1	I	CC0001	clinical	2014	UK	EssC1	F
1611	165001	GCA_004728925.1	I	CC0001	clinical	2014	UK	EssC1	F
1612	201647	GCA_004722615.1	I	CC0001	clinical	2015	UK	EssC1	F
1613	127381	GCA_004727505.1	I	CC0001	clinical	2015	UK	EssC1	F
1614	127380	GCA_004727445.1	I	CC0001	clinical	2015	UK	EssC1	F
1615	127382	GCA_004726785.1	I	CC0001	clinical	2015	UK	EssC1	F
1616	758952	GCA_007911345.1	I	CC0001	clinical	2019	UK	EssC1	F
1617	1004102	GCA_014960685.1	I	CC0001	clinical	2020	UK	EssC1	F
1618	755158	GCA_006354955.1	I	CC0001	clinical	2019	UK	EssC1	F
1619	127384	GCA_004727025.1	I	CC0001	clinical	2015	UK	EssC1	F
1620	127383	GCA_004726285.1	I	CC0001	clinical	2015	UK	EssC1	F
1621	1134294	GCA_017496485.1	I	CC0001	clinical	2021	UK	EssC1	F
1622	214547	GCA_006093455.1	I	CC0001	clinical	2015	UK	EssC1	F
1623	869088	GCA_010066705.1	I	CC0001	clinical	2020	UK	EssC1	F
1624	845739	GCA_010086655.1	I	CC0001	clinical	2019	UK	EssC1	F
1625	856383	GCA_010019765.1	I	CC0001	clinical	2015	UK	EssC1	F
1626	205703	GCA_004726965.1	I	CC0001	clinical	2016	UK	EssC1	F
1627	RL15000393	GCA_004541005.1	I	CC0001	nonclinical	2005	Europe	EssC1	F
1628	957406	GCA_013573295.1	I	CC0001	clinical	2020	UK	EssC1	F
1629	624506	GCA_004477225.1	I	CC0001	clinical	2018	UK	EssC1	F
1630	2842STDY5753856	GCA_900032695.1	I	CC0001	clinical	2012	Netherlands	EssC1	F
1631	2842STDY5753857	GCA_900034745.1	I	CC0001	clinical	2012	Netherlands	EssC1	F
1632	sam_7327D16B-86E2-4598-B048-CC7D2CE36F1D	GCA_010113095.1	I	CC0001	clinical	2015	Sweden	EssC1	F
1633	DMG1500320	GCA_010077105.1	I	CC0001	nonclinical	2013	Australia	EssC1	F
1634	367466	GCA_004747825.1	I	CC0001	nonclinical	2017	UK	EssC1	F
1635	20120282	GCA_009607825.1	I	CC0001	clinical	2012	Denmark	EssC1	F
1636	361130	GCA_004749545.1	I	CC0001	nonclinical	2017	UK	EssC1	F
1637	920116	GCA_012286565.1	I	CC0001	clinical	2020	UK	EssC1	F
1638	FDA00007322	GCA_004449185.1	I	CC0001	nonclinical	2002	Denmark	EssC1	F
1639	FDA00006315	GCA_004390145.1	I	CC0001	nonclinical	2004	Italy	EssC1	F
1640	18-05281	GCA_014317715.1	I	CC0001	clinical	2018	Germany	EssC1	F
1641	945391	GCA_013830525.1	I	CC0001	clinical	2020	UK	EssC1	F
1642	1063053	GCA_016848205.1	I	CC0001	clinical	2020	UK	EssC1	F
1643	943517	GCA_013128205.1	I	CC0001	clinical	2020	UK	EssC1	F
1644	198082	GCA_004769875.1	I	CC0001	clinical	2014	UK	EssC1	F
1645	198083	GCA_004727285.1	I	CC0001	clinical	2014	UK	EssC1	F
1646	11CEB222LM	GCA_009455385.1	I	CC0001	nonclinical	2011	France	EssC1	F
1647	01-6922	GCA_009426735.1	I	CC0001	clinical	unknown	nocountry	EssC1	F
1648	873441	GCA_010068225.1	I	CC0001	clinical	2014	UK	EssC1	F
1649	1019245	GCA_015295785.1	I	CC0001	clinical	2020	UK	EssC1	F
1650	758987	GCA_007912105.1	I	CC0001	clinical	2019	UK	EssC1	F
1651	sam_6C7F300B-FE2B-4DF0-A574-C0BA6BC50AEA	GCA_009610515.1	I	CC0001	clinical	2010	Spain	EssC1	F
1652	PNUSAL004890	GCA_010017705.1	I	CC0001	clinical	unknown	USA	EssC1	F
1653	sam_F88182C8-1DBC-489A-A9FD-DC0E75872909	GCA_009488565.1	I	CC0001	clinical	2014	Finland	EssC1	F
1654	912560	GCA_011762325.1	I	CC0001	nonclinical	2020	UK	EssC1	F
1655	912592	GCA_011768845.1	I	CC0001	nonclinical	2020	UK	EssC1	F
1656	888724	GCA_011001835.1	I	CC0001	nonclinical	2020	UK	EssC1	F
1657	2018-401825-011-01	GCA_013150525.1	I	CC0001	clinical	2018	Italy	EssC1	F
1658	sam_06E1AF1A-6938-4FE1-ACAD-8461B65F4963	GCA_009610655.1	I	CC0001	clinical	2010	Spain	EssC1	F
1659	sam_751A8E35-E0AC-47EA-9327-8526000B61A7	GCA_009610815.1	I	CC0001	clinical	2011	Spain	EssC1	F
1660	sam_89C072AF-3B39-4D9D-897E-FCA0C3470AFE	GCA_009610755.1	I	CC0001	clinical	2011	Spain	EssC1	F
1661	2017-049591-066-01	GCA_013137035.1	I	CC0001	clinical	2016	Italy	EssC1	F
1662	sam_32DD3A3B-5979-49C7-80DB-281FE3C81F56	GCA_009488925.1	I	CC0001	clinical	2015	Finland	EssC1	F
1663	23008	GCA_004719745.1	I	CC0001	clinical	2013	UK	EssC1	F
1664	2016-051842-056-01	GCA_013135695.1	I	CC0001	clinical	2014	Italy	EssC1	F
1665	2016-051842-124-01	GCA_013136315.1	I	CC0001	clinical	2015	Italy	EssC1	F
1666	2016-051842-097-01	GCA_013829385.1	I	CC0001	clinical	2015	Italy	EssC1	F
1667	2016-051842-090-01	GCA_013135775.1	I	CC0001	clinical	2015	Italy	EssC1	F
1668	2017-049591-032-01	GCA_013135905.1	I	CC0001	clinical	2015	Italy	EssC1	F
1669	2017-049591-073-01	GCA_013136055.1	I	CC0001	clinical	2016	Italy	EssC1	F
1670	SSI_AA121	GCA_010105315.1	I	CC0001	clinical	2014	Denmark	EssC1	F
1671	FLAG-17782	GCA_004613935.1	I	CC0001	nonclinical	2001	USA	EssC1	F
1672	SSI_AA113	GCA_010105515.1	I	CC0001	clinical	2014	Denmark	EssC1	F
1673	sam_FBC770EC-335F-464C-9741-2907C36E19DD	GCA_009610395.1	I	CC0001	clinical	2010	Spain	EssC1	F
1674	sam_3955054B-413C-4784-9AB0-F125EDB26D70	GCA_009306395.1	I	CC0001	clinical	2011	Belgium	EssC1	F
1675	871194	GCA_010067005.1	I	CC0001	clinical	2014	UK	EssC1	F
1676	sam_C09B873E-064C-4BB4-B86C-DFE215238F96	GCA_009422625.1	I	CC0001	clinical	2013	Netherlands	EssC1	F
1677	sam_80D4CDDC-695C-4579-B56E-3CE74E1C0A55	GCA_009492745.1	I	CC0001	clinical	2015	Spain	EssC1	F
1678	sam_EDB4E29C-C313-4962-AB95-9902568F09D2	GCA_009610295.1	I	CC0001	clinical	2011	Spain	EssC1	F
1679	893962	GCA_011685265.1	I	CC0001	clinical	2015	UK	EssC1	F
1680	888702	GCA_011006385.1	I	CC0001	nonclinical	2020	UK	EssC1	F
1681	888729	GCA_011645415.1	I	CC0001	clinical	2014	UK	EssC1	F
1682	sam_CD7FFBE5-B1CB-4321-B6B9-D58B7AADA7D7	GCA_009610835.1	I	CC0001	clinical	2011	Spain	EssC1	F
1683	875483	GCA_010068595.1	I	CC0001	clinical	2014	UK	EssC1	F
1684	17-06763	GCA_014321255.1	I	CC0001	clinical	2017	Germany	EssC1	F
1685	HPB1102	GCA_009602825.1	I	CC0001	clinical	unknown	UK	EssC1	F
1686	sam_126615BB-E9DF-48C6-AD3C-3FB6E0864B6C	GCA_009610035.1	I	CC0001	clinical	2011	Bulgaria	EssC1	F
1687	11-3721	GCA_009425945.1	I	CC0001	clinical	unknown	nocountry	EssC1	F
1688	RL15001341	GCA_004538795.1	I	CC0001	clinical	2011	Europe	EssC1	F
1689	163361	GCA_004729185.1	I	CC0001	clinical	2011	UK	EssC1	F
1690	23028	GCA_004722505.1	I	CC0001	clinical	2013	UK	EssC1	F
1691	177531	GCA_004728785.1	I	CC0001	clinical	2010	UK	EssC1	F
1692	688387	GCA_004479125.1	I	CC0001	clinical	2019	UK	EssC1	F
1693	E258	GCA_010111015.1	I	CC0001	nonclinical	2016	South-Africa	EssC1	F
1694	H133940337	GCA_004719565.1	I	CC0001	clinical	2013	UK	EssC1	F
1695	H114060605	GCA_004717785.1	I	CC0001	clinical	2011	UK	EssC1	F
1696	RL15001390	GCA_004537085.1	I	CC0001	clinical	2007	Europe	EssC1	F
1697	RL15001401	GCA_004530305.1	I	CC0001	nonclinical	2013	Europe	EssC1	F
1698	FDA00007311	GCA_004390585.1	I	CC0001	nonclinical	2003	UK	EssC1	F
1699	sam_35D7A85C-2DFE-4514-8267-607AB398380C	GCA_009308735.1	I	CC0001	clinical	2011	Netherlands	EssC1	F
1700	SSI_AA118	GCA_010105995.1	I	CC0001	clinical	2014	Denmark	EssC1	F
1701	FDA00007310	GCA_004143085.1	I	CC0001	nonclinical	2003	UK	EssC1	F
1702	FDA00007309	GCA_004399885.1	I	CC0001	nonclinical	2003	UK	EssC1	F
1703	FDA00007313	GCA_004517985.1	I	CC0001	nonclinical	2003	UK	EssC1	F
1704	327790	GCA_004742425.1	I	CC0001	nonclinical	2013	UK	EssC1	F
1705	RL15001397	GCA_004538785.1	I	CC0001	clinical	2013	Europe	EssC1	F
1706	335524	GCA_004756425.1	I	CC0001	nonclinical	2013	UK	EssC1	F
1707	193270	GCA_004724405.1	I	CC0001	clinical	2011	UK	EssC1	F
1708	23023	GCA_004717245.1	I	CC0001	clinical	2013	UK	EssC1	F
1709	160020	GCA_004729845.1	I	CC0001	clinical	2010	UK	EssC1	F
1710	895983	GCA_011071865.1	I	CC0001	nonclinical	2010	UK	EssC1	F
1711	sam_9BD14753-25F0-45F6-9E81-7CD1486AB746	GCA_009308305.1	I	CC0001	clinical	2010	Netherlands	EssC1	F
1712	sam_23C347CD-F941-44E3-9413-C0A5652027B9	GCA_009309405.1	I	CC0001	clinical	2011	Netherlands	EssC1	F
1713	19088	GCA_004715565.1	I	CC0001	clinical	2013	UK	EssC1	F
1714	23027	GCA_004717285.1	I	CC0001	clinical	2013	UK	EssC1	F
1715	CFSAN038846	GCA_004731595.1	I	CC0001	nonclinical	unknown	UK	EssC1	F
1716	19094	GCA_004715425.1	I	CC0001	clinical	2013	UK	EssC1	F
1717	23019	GCA_004724225.1	I	CC0001	clinical	2013	UK	EssC1	F
1718	19081	GCA_004715535.1	I	CC0001	clinical	2013	UK	EssC1	F
1719	23029	GCA_004717145.1	I	CC0001	clinical	2013	UK	EssC1	F
1720	19093	GCA_004716045.1	I	CC0001	clinical	2013	UK	EssC1	F
1721	19072	GCA_004713865.1	I	CC0001	clinical	2013	UK	EssC1	F
1722	176367	GCA_004729745.1	I	CC0001	clinical	2011	UK	EssC1	F
1723	19089	GCA_004715265.1	I	CC0001	clinical	2013	UK	EssC1	F
1724	NYVetLIRN-57	GCA_004724165.1	I	CC0001	nonclinical	2000	USA	EssC1	F
1725	735096	GCA_005875695.1	I	CC0001	nonclinical	2019	UK	EssC1	F
1726	735100	GCA_005875795.1	I	CC0001	nonclinical	2019	UK	EssC1	F
1727	735097	GCA_005875535.1	I	CC0001	nonclinical	2019	UK	EssC1	F
1728	735098	GCA_005875715.1	I	CC0001	nonclinical	2019	UK	EssC1	F
1729	741022	GCA_005875455.1	I	CC0001	nonclinical	2019	UK	EssC1	F
1730	735099	GCA_005875635.1	I	CC0001	nonclinical	2019	UK	EssC1	F
1731	707112	GCA_004550685.1	I	CC0001	clinical	2019	UK	EssC1	F
1732	FDA00007312	GCA_004517965.1	I	CC0001	nonclinical	2003	UK	EssC1	F
1733	DMG1500192	GCA_009605835.1	I	CC0001	clinical	2012	Australia	EssC1	F
1734	DMG1500178	GCA_009605595.1	I	CC0001	nonclinical	2012	Australia	EssC1	F
1735	DMG1500181	GCA_009605615.1	I	CC0001	nonclinical	2012	Australia	EssC1	F
1736	DMG1500177	GCA_009605655.1	I	CC0001	nonclinical	2012	Australia	EssC1	F
1737	DMG1500232	GCA_010076025.1	I	CC0001	nonclinical	2013	Australia	EssC1	F
1738	DMG1500142	GCA_010072145.1	I	CC0001	clinical	2012	Australia	EssC1	F
1739	DMG1500141	GCA_010075345.1	I	CC0001	clinical	2012	Australia	EssC1	F
1740	DMG1500136	GCA_010075465.1	I	CC0001	nonclinical	2012	Australia	EssC1	F
1741	DMG1500233	GCA_010075945.1	I	CC0001	nonclinical	2013	Australia	EssC1	F
1742	DMG1500210	GCA_009605995.1	I	CC0001	nonclinical	2013	Australia	EssC1	F
1743	DMG1500398	GCA_010083825.1	I	CC0001	clinical	2013	Australia	EssC1	F
1744	DMG1500219	GCA_010072975.1	I	CC0001	clinical	2013	Australia	EssC1	F
1745	DMG1500217	GCA_009606315.1	I	CC0001	clinical	2013	Australia	EssC1	F
1746	DMG1500171	GCA_009604775.1	I	CC0001	clinical	2012	Australia	EssC1	F
1747	DMG1500206	GCA_009604735.1	I	CC0001	clinical	2013	Australia	EssC1	F
1748	DMG1500179	GCA_009605575.1	I	CC0001	nonclinical	2012	Australia	EssC1	F
1749	DMG1500234	GCA_010076045.1	I	CC0001	unknown	2013	Australia	EssC1	F
1750	DMG1500208	GCA_009606055.1	I	CC0001	clinical	2013	Australia	EssC1	F
1751	DMG1500140	GCA_010071905.1	I	CC0001	clinical	2012	Australia	EssC1	F
1752	DMG1500211	GCA_009606015.1	I	CC0001	clinical	2013	Australia	EssC1	F
1753	DMG1500201	GCA_009605515.1	I	CC0001	clinical	2012	Australia	EssC1	F
1754	DMG1500215	GCA_009606415.1	I	CC0001	clinical	2013	Australia	EssC1	F
1755	DMG1500229	GCA_010072025.1	I	CC0001	clinical	2013	Australia	EssC1	F
1756	DMG1500270	GCA_010084835.1	I	CC0001	clinical	2013	Australia	EssC1	F
1757	DMG1500186	GCA_009605715.1	I	CC0001	nonclinical	2012	Australia	EssC1	F
1758	DMG1500218	GCA_009606395.1	I	CC0001	clinical	2013	Australia	EssC1	F
1759	Lm3554	GCA_010098305.1	I	CC0001	nonclinical	2013	Australia	EssC1	F
1760	DMG1500203	GCA_009605155.1	I	CC0001	clinical	2013	Australia	EssC1	F
1761	DMG1500240	GCA_010072235.1	I	CC0001	clinical	2013	Australia	EssC1	F
1762	DMG1500199	GCA_009605935.1	I	CC0001	nonclinical	2012	Australia	EssC1	F
1763	DMG1500254	GCA_010074945.1	I	CC0001	clinical	2013	Australia	EssC1	F
1764	DMG1500190	GCA_009605795.1	I	CC0001	clinical	2012	Australia	EssC1	F
1765	DMG1500173	GCA_010094245.1	I	CC0001	clinical	2012	Australia	EssC1	F
1766	DMG1500196	GCA_009605855.1	I	CC0001	clinical	2012	Australia	EssC1	F
1767	DMG1500183	GCA_009605475.1	I	CC0001	nonclinical	2012	Australia	EssC1	F
1768	DMG1500235	GCA_010072205.1	I	CC0001	nonclinical	2013	Australia	EssC1	F
1769	DMG1500212	GCA_009605975.1	I	CC0001	nonclinical	2013	Australia	EssC1	F
1770	DMG1500182	GCA_009605435.1	I	CC0001	nonclinical	2012	Australia	EssC1	F
1771	DMG1500191	GCA_009605695.1	I	CC0001	clinical	2012	Australia	EssC1	F
1772	DMG1500180	GCA_009605675.1	I	CC0001	nonclinical	2012	Australia	EssC1	F
1773	DMG1500184	GCA_009605495.1	I	CC0001	nonclinical	2012	Australia	EssC1	F
1774	DMG1500252	GCA_010072085.1	I	CC0001	nonclinical	2013	Australia	EssC1	F
1775	DMG1500194	GCA_009605915.1	I	CC0001	clinical	2012	Australia	EssC1	F
1776	DMG1500185	GCA_009605735.1	I	CC0001	nonclinical	2012	Australia	EssC1	F
1777	DMG1500231	GCA_010075925.1	I	CC0001	nonclinical	2013	Australia	EssC1	F
1778	DMG1500236	GCA_010075905.1	I	CC0001	nonclinical	2013	Australia	EssC1	F
1779	DMG1500176	GCA_009605395.1	I	CC0001	nonclinical	2012	Australia	EssC1	F
1780	DMG1500167	GCA_010075725.1	I	CC0001	clinical	2012	Australia	EssC1	F
1781	DMG1500414	GCA_010072485.1	I	CC0001	clinical	2014	Australia	EssC1	F
1782	DMG1500406	GCA_010084055.1	I	CC0001	clinical	2014	Australia	EssC1	F
1783	DMG1500405	GCA_010083995.1	I	CC0001	clinical	2014	Australia	EssC1	F
1784	DMG1500420	GCA_010083895.1	I	CC0001	clinical	2014	Australia	EssC1	F
1785	DMG1500388	GCA_010077855.1	I	CC0001	clinical	2014	Australia	EssC1	F
1786	DMG1500412	GCA_010084105.1	I	CC0001	clinical	2014	Australia	EssC1	F
1787	DMG1500403	GCA_010083455.1	I	CC0001	clinical	2014	Australia	EssC1	F
1788	DMG1500421	GCA_010083875.1	I	CC0001	unknown	2014	Australia	EssC1	F
1789	DMG1500422	GCA_010083495.1	I	CC0001	nonclinical	2014	Australia	EssC1	F
1790	DMG1500286	GCA_010076745.1	I	CC0001	nonclinical	2013	Australia	EssC1	F
1791	AUSMDU00005825	GCA_004720525.1	I	CC0001	clinical	2016	Australia	EssC1	F
1792	sam_952D6625-B64E-4D12-B99E-947196E04D21	GCA_009273785.1	I	CC0001	clinical	2010	Belgium	EssC1	F
1793	N13-0987	GCA_003587945.1	I	CC0001	clinical	2013	Switzerland	EssC1	F
1794	MQ130042	GCA_010097945.1	I	CC0001	clinical	2013	Ireland	EssC1	F
1795	MQ130042	GCA_002028035.1	I	CC0001	clinical	2013	Ireland	EssC1	F
1796	18-01756	GCA_014312495.1	I	CC0001	clinical	2018	Germany	EssC1	F
1797	N12-1730	GCA_003587005.1	I	CC0001	clinical	2012	Switzerland	EssC1	F
1798	N12-1730	GCA_013381595.1	I	CC0001	clinical	2012	Switzerland	EssC1	F
1799	sam_2A298F1A-5760-42C8-AAF3-79DB87028FAC	GCA_010119015.1	I	CC0001	clinical	2015	Sweden	EssC1	F
1800	PFR18C07	GCA_900162355.1	I	CC0001	nonclinical	2008	New-Zealand	EssC1	F
1801	PFR18C07	GCA_900626555.1	I	CC0001	nonclinical	2008	New-Zealand	EssC1	F
1802	14476	GCA_004717465.1	I	CC0001	clinical	2014	UK	EssC1	F
1803	191720	GCA_004729765.1	I	CC0001	clinical	2010	UK	EssC1	F
1804	N12-0605	GCA_013381775.1	I	CC0001	nonclinical	2012	Switzerland	EssC1	F
1805	N12-0605	GCA_003588765.1	I	CC0001	nonclinical	2012	Switzerland	EssC1	F
1806	CFSAN044773	GCA_002524915.1	I	CC0001	nonclinical	2003	Italy	EssC1	F
1807	Lm_2269	GCA_017314725.1	I	CC0001	nonclinical	2018	Italy	EssC1	F
1808	N13-1261	GCA_003587805.1	I	CC0001	clinical	2013	Switzerland	EssC1	F
1809	PFR32B03	GCA_900162395.1	I	CC0001	nonclinical	2011	New-Zealand	EssC1	F
1810	PFR32D10	GCA_900162485.1	I	CC0001	nonclinical	2011	New-Zealand	EssC1	F
1811	BCW_3943	GCA_001826425.1	I	CC0001	unknown	unknown	nocountry	EssC1	F
1812	sam_6C97984A-EC9C-4687-B59C-036B85908DFE	GCA_009307075.1	I	CC0001	clinical	2011	Belgium	EssC1	F
1813	2015TE27043	GCA_003020625.1	I	CC0001	clinical	2015	Italy	EssC1	F
1814	CFSAN049248	GCA_002444215.1	I	CC0001	clinical	2015	Italy	EssC1	F
1815	2015TE32263	GCA_003020665.1	I	CC0001	clinical	2015	Italy	EssC1	F
1816	20151405	GCA_009609435.1	I	CC0001	clinical	2015	Denmark	EssC1	F
1817	FLAG-19537	GCA_004615015.1	I	CC0001	nonclinical	2001	USA	EssC1	F
1818	N11-2618	GCA_003589065.1	I	CC0001	clinical	2011	Switzerland	EssC1	F
1819	N11-2618	GCA_013382025.1	I	CC0001	clinical	2011	Switzerland	EssC1	F
1820	sam_9F5353AC-6869-4126-B800-92DEF9A8EE11	GCA_009610635.1	I	CC0001	clinical	2010	Spain	EssC1	F
1821	sam_EEBC3516-2FC6-4772-BBF6-71FDF3CCCAB9	GCA_009609615.1	I	CC0001	clinical	2011	Spain	EssC1	F
1822	sam_AED3B1E8-9D94-41B2-992A-A2918B1FB0F3	GCA_009610275.1	I	CC0001	clinical	2014	Bulgaria	EssC1	F
1823	DMG1500202	GCA_009605295.1	I	CC0001	clinical	2013	Australia	EssC1	F
1824	896925	GCA_011071105.1	I	CC0001	clinical	2014	UK	EssC1	F
1825	CLIP 2015/00085	GCA_010102855.1	I	CC0001	unknown	2015	France	EssC1	F
1826	CLIP 2015/00090	GCA_010103055.1	I	CC0001	unknown	2015	France	EssC1	F
1827	CLIP 2015/00082	GCA_010102815.1	I	CC0001	unknown	2015	France	EssC1	F
1828	CLIP 2015/00003	GCA_010101115.1	I	CC0001	unknown	2015	France	EssC1	F
1829	CLIP 2015/00022	GCA_010000405.1	I	CC0001	unknown	2015	France	EssC1	F
1830	CLIP 2015/00005	GCA_010101135.1	I	CC0001	unknown	2015	France	EssC1	F
1831	241750	GCA_004744565.1	I	CC0001	nonclinical	2016	UK	EssC1	F
1832	198077	GCA_004726845.1	I	CC0001	clinical	2012	UK	EssC1	F
1833	730754	GCA_005249665.1	I	CC0001	clinical	2019	UK	EssC1	F
1834	756272	GCA_006352935.1	I	CC0001	nonclinical	2019	UK	EssC1	F
1835	788326	GCA_010090265.1	I	CC0001	nonclinical	2019	UK	EssC1	F
1836	755161	GCA_006354975.1	I	CC0001	nonclinical	2019	UK	EssC1	F
1837	761876	GCA_007918015.1	I	CC0001	clinical	2019	UK	EssC1	F
1838	636304	GCA_004477785.1	I	CC0001	clinical	2018	UK	EssC1	F
1839	888683	GCA_011643335.1	I	CC0001	clinical	2014	UK	EssC1	F
1840	1044967	GCA_016022435.1	I	CC0001	clinical	2009	UK	EssC1	F
1841	1051411	GCA_016250415.1	I	CC0001	clinical	2009	UK	EssC1	F
1842	298872	GCA_004747785.1	I	CC0001	nonclinical	2016	UK	EssC1	F
1843	PNUSAL000311	GCA_004425055.1	I	CC0001	clinical	unknown	USA	EssC1	F
1844	2013L-5504	GCA_014527195.1	I	CC0001	clinical	2013	USA	EssC1	F
1845	TX-ACB1302901	GCA_004573755.1	I	CC0001	clinical	2013	USA	EssC1	F
1846	PNUSAL000161	GCA_004390285.1	I	CC0001	clinical	2013	USA	EssC1	F
1847	95-0239	GCA_009445965.1	I	CC0001	clinical	unknown	nocountry	EssC1	F
1848	SSI_AA116	GCA_010105895.1	I	CC0001	clinical	2014	Denmark	EssC1	F
1849	20120057	GCA_009490505.1	I	CC0001	clinical	2012	Denmark	EssC1	F
1850	20110036	GCA_009490015.1	I	CC0001	clinical	2011	Denmark	EssC1	F
1851	2016-051842-130-01	GCA_013137975.1	I	CC0001	clinical	2015	Italy	EssC1	F
1852	16-00071	GCA_009304895.1	I	CC0001	clinical	2016	Germany	EssC1	F
1853	16-00098	GCA_009304835.1	I	CC0001	clinical	2016	Germany	EssC1	F
1854	18-06543	GCA_014315595.1	I	CC0001	clinical	2018	Germany	EssC1	F
1855	888652	GCA_011001655.1	I	CC0001	clinical	2020	UK	EssC1	F
1856	sam_39185EDD-F93F-4CAB-9A48-568CD79C637D	GCA_009307515.1	I	CC0001	clinical	2012	Belgium	EssC1	F
1857	sam_A818A3F7-7D13-4A38-8CF8-0CF82402F6D4	GCA_009307035.1	I	CC0001	clinical	2011	Belgium	EssC1	F
1858	sam_71D89F6A-3A91-4291-8983-31EB3B4D1E76	GCA_009310595.1	I	CC0001	clinical	2012	Netherlands	EssC1	F
1859	sam_BE29373A-1189-47A5-A3FA-B8D17BD0DD0E	GCA_009309645.1	I	CC0001	clinical	2011	Netherlands	EssC1	F
1860	sam_2EA51754-D1FE-4ED6-9501-76E3C512ABA5	GCA_009276325.1	I	CC0001	clinical	2014	Belgium	EssC1	F
1861	DK_062	GCA_010103795.1	I	CC0001	clinical	2009	Denmark	EssC1	F
1862	10-05055	GCA_013498255.1	I	CC0001	clinical	2010	Germany	EssC1	F
1863	FSL A5-0174	GCA_017319145.1	I	CC0001	nonclinical	2013	USA	EssC1	F
1864	FSL A5-0178	GCA_017327025.1	I	CC0001	nonclinical	2013	USA	EssC1	F
1865	FSL S10-1981	GCA_014261505.1	I	CC0001	nonclinical	2013	USA	EssC1	F
1866	FSLJ2-0026	GCA_004470865.1	I	CC0001	animal	1993	USA	EssC1	F
1867	sam_0C63E703-AE62-4306-96F9-B66CDD6C1171	GCA_009310695.1	I	CC0001	clinical	2012	Netherlands	EssC1	F
1868	668733	GCA_004477485.1	I	CC0001	clinical	2019	UK	EssC1	F
1869	672575	GCA_004478825.1	I	CC0001	clinical	2019	UK	EssC1	F
1870	16-00188	GCA_009304935.1	I	CC0001	clinical	2016	Germany	EssC1	F
1871	17-02021	GCA_014313695.1	I	CC0001	clinical	2017	Germany	EssC1	F
1872	16-02959	GCA_009420085.1	I	CC0001	clinical	2016	Germany	EssC1	F
1873	16-00287	GCA_009305175.1	I	CC0001	clinical	2016	Germany	EssC1	F
1874	sam_4F1975E8-59EE-4187-8703-5038F9E2B268	GCA_009424185.1	I	CC0001	clinical	2014	Netherlands	EssC1	F
1875	20114850	GCA_009489665.1	I	CC0001	clinical	2011	Denmark	EssC1	F
1876	sam_17AD8B2D-4CD9-4D02-9F17-69055A7093D0	GCA_009425045.1	I	CC0001	clinical	2015	Netherlands	EssC1	F
1877	RL15000416	GCA_004539765.1	I	CC0001	nonclinical	2011	Europe	EssC1	F
1878	CFSAN072469	GCA_004730645.1	I	CC0001	clinical	unknown	France	EssC1	F
1879	17-03266	GCA_014313615.1	I	CC0001	clinical	2017	Germany	EssC1	F
1880	124896	GCA_004727005.1	I	CC0001	clinical	2014	UK	EssC1	F
1881	20120090	GCA_009490545.1	I	CC0001	clinical	2012	Denmark	EssC1	F
1882	20114783	GCA_009489785.1	I	CC0001	clinical	2011	Denmark	EssC1	F
1883	sam_2B48AA77-0B4C-4DC4-A8B6-586A204EF385	GCA_009424145.1	I	CC0001	clinical	2015	Netherlands	EssC1	F
1884	sam_587EBFB0-9C73-4BB8-A6A8-953F9B78230A	GCA_009424205.1	I	CC0001	clinical	2014	Netherlands	EssC1	F
1885	616295	GCA_004763225.1	I	CC0001	nonclinical	2018	UK	EssC1	F
1886	455176	GCA_004755685.1	I	CC0001	nonclinical	2017	UK	EssC1	F
1887	17-01047	GCA_014321755.1	I	CC0001	clinical	2017	Germany	EssC1	F
1888	CFSAN072468	GCA_004727645.1	I	CC0001	clinical	unknown	USA	EssC1	F
1889	CFSAN072478	GCA_004728145.1	I	CC0001	clinical	1987	Switzerland	EssC1	F
1890	18-03426	GCA_014317635.1	I	CC0001	clinical	2018	Germany	EssC1	F
1891	2017-049591-007-01	GCA_013135595.1	I	CC0001	clinical	2012	Italy	EssC1	F
1892	LM201000895	GCA_010109215.1	I	CC0001	clinical	2010	France	EssC1	F
1893	2016-051842-116-01	GCA_013135655.1	I	CC0001	clinical	2015	Italy	EssC1	F
1894	2016-051842-117-01	GCA_013135895.1	I	CC0001	clinical	2015	Italy	EssC1	F
1895	PNUSAL001326	GCA_004414485.1	I	CC0001	clinical	2015	USA	EssC1	F
1896	PNUSAL001202	GCA_004447665.1	I	CC0001	clinical	2014	USA	EssC1	F
1897	FDA00008676	GCA_006149705.1	I	CC0001	nonclinical	2014	USA	EssC1	F
1898	PNUSAL001209	GCA_004393605.1	I	CC0001	clinical	unknown	USA	EssC1	F
1899	FDA00008670	GCA_006149205.1	I	CC0001	nonclinical	2014	USA	EssC1	F
1900	PNUSAL001168	GCA_004448365.1	I	CC0001	clinical	2014	USA	EssC1	F
1901	PNUSAL001220	GCA_004447865.1	I	CC0001	clinical	2014	USA	EssC1	F
1902	PNUSAL002023	GCA_004653405.1	I	CC0001	clinical	2015	USA	EssC1	F
1903	sam_649A01A3-7882-4539-BF12-582C01373EB6	GCA_009310295.1	I	CC0001	clinical	2012	Netherlands	EssC1	F
1904	17-01399	GCA_014312275.1	I	CC0001	clinical	2017	Germany	EssC1	F
1905	L1488	GCA_010110815.1	I	CC0001	clinical	2018	Slovenia	EssC1	F
1906	PNUSAL000938	GCA_004428335.1	I	CC0001	clinical	2014	USA	EssC1	F
1907	18-01933	GCA_014311595.1	I	CC0001	clinical	2018	Germany	EssC1	F
1908	16-00977	GCA_009304215.1	I	CC0001	clinical	2016	Germany	EssC1	F
1909	2016-051842-027-01	GCA_013121395.1	I	CC0001	clinical	2013	Italy	EssC1	F
1910	2016-051842-133-01	GCA_013135755.1	I	CC0001	clinical	2015	Italy	EssC1	F
1911	2018-401825-007-01	GCA_013144685.1	I	CC0001	clinical	2018	Italy	EssC1	F
1912	2016-051842-001-01	GCA_013126835.1	I	CC0001	clinical	2013	Italy	EssC1	F
1913	CFSAN020751	GCA_016965635.1	I	CC0001	nonclinical	2012	Indonesia	EssC1	F
1914	MQ110054	GCA_010100855.1	I	CC0001	clinical	2011	Ireland	EssC1	F
1915	2017-049591-074-01	GCA_013136075.1	I	CC0001	clinical	2016	Italy	EssC1	F
1916	LM201100611	GCA_010109605.1	I	CC0001	clinical	2011	France	EssC1	F
1917	PNUSAL000202	GCA_004517605.1	I	CC0001	clinical	2013	USA	EssC1	F
1918	sam_279526BE-6C68-4CB4-836F-ABB5D13828E7	GCA_015314845.1	I	CC0001	clinical	2016	Slovenia	EssC1	F
1919	sam_24388AC1-438D-46EB-9FA8-70C4247E8464	GCA_009425005.1	I	CC0001	clinical	2015	Netherlands	EssC1	F
1920	16-02383	GCA_009419625.1	I	CC0001	clinical	2016	Germany	EssC1	F
1921	sam_B37D4B87-9D44-45A5-BB18-6AD140F8AE72	GCA_009492625.1	I	CC0001	clinical	2015	Spain	EssC1	F
1922	sam_60D7B47C-C778-4E49-B8B7-9A61C8BBEB52	GCA_009445495.1	I	CC0001	clinical	2015	Netherlands	EssC1	F
1923	sam_60C80D0E-A29D-41C8-8DCB-4846CC14AE4A	GCA_009445785.1	I	CC0001	clinical	2015	Netherlands	EssC1	F
1924	17-04494	GCA_014318515.1	I	CC0001	clinical	2017	Germany	EssC1	F
1925	PNUSAL007292	GCA_013100005.1	I	CC0001	clinical	unknown	USA	EssC1	F
1926	LM201100592	GCA_010109575.1	I	CC0001	clinical	2011	France	EssC1	F
1927	18-06619	GCA_014318595.1	I	CC0001	clinical	2018	Germany	EssC1	F
1928	786655	GCA_010090035.1	I	CC0001	clinical	2019	UK	EssC1	F
1929	871191	GCA_010067085.1	I	CC0001	clinical	2014	UK	EssC1	F
1930	2016-051842-071-01	GCA_013135635.1	I	CC0001	clinical	2014	Italy	EssC1	F
1931	1134304	GCA_017495565.1	I	CC0001	clinical	2021	UK	EssC1	F
1932	10-04286	GCA_009270705.1	I	CC0001	clinical	2010	Germany	EssC1	F
1933	sam_BD0E6D91-2EAC-471F-B2C2-4606C33E9067	GCA_009424015.1	I	CC0001	clinical	2014	Netherlands	EssC1	F
1934	17-02553	GCA_014317915.1	I	CC0001	clinical	2017	Germany	EssC1	F
1935	2016-051842-028-01	GCA_013136855.1	I	CC0001	clinical	2013	Italy	EssC1	F
1936	sam_C9459846-C8F9-4A0D-B5C8-7E56D3FC6EA9	GCA_009610475.1	I	CC0001	clinical	2010	Spain	EssC1	F
1937	2016-051842-026-01	GCA_013136415.1	I	CC0001	clinical	2013	Italy	EssC1	F
1938	2016-051842-019-01	GCA_013136915.1	I	CC0001	clinical	2013	Italy	EssC1	F
1939	15-04831	GCA_009304795.1	I	CC0001	clinical	2015	Germany	EssC1	F
1940	2017-049591-019-01	GCA_013135935.1	I	CC0001	clinical	2015	Italy	EssC1	F
1941	2016-051842-107-01	GCA_013136095.1	I	CC0001	clinical	2015	Italy	EssC1	F
1942	2016-051842-045-01	GCA_013136185.1	I	CC0001	clinical	2014	Italy	EssC1	F
1943	2016-051842-094-01	GCA_013135805.1	I	CC0001	clinical	2015	Italy	EssC1	F
1944	2016-051842-031-01	GCA_013165725.1	I	CC0001	clinical	2013	Italy	EssC1	F
1945	2016-051842-010-01	GCA_013136355.1	I	CC0001	clinical	2013	Italy	EssC1	F
1946	DK_080	GCA_010103835.1	I	CC0001	clinical	2011	Denmark	EssC1	F
1947	2018-401825-009-01	GCA_013148325.1	I	CC0001	clinical	2018	Italy	EssC1	F
1948	587475	GCA_004743645.1	I	CC0001	clinical	2018	UK	EssC1	F
1949	587477	GCA_004756945.1	I	CC0001	clinical	2018	UK	EssC1	F
1950	14-00250	GCA_009271645.1	I	CC0001	clinical	2014	Germany	EssC1	F
1951	sam_2B869BFE-3F8A-41E2-94CE-EA55529F2814	GCA_015309985.1	I	CC0001	clinical	2016	Slovenia	EssC1	F
1952	L1433	GCA_010011025.1	I	CC0001	clinical	2018	Slovenia	EssC1	F
1953	18-03208	GCA_014320715.1	I	CC0001	clinical	2018	Germany	EssC1	F
1954	sam_EBC44F26-2A5D-4F1D-B5E0-915E77D53599	GCA_009309355.1	I	CC0001	clinical	2012	Netherlands	EssC1	F
1955	sam_FE32A0B1-F745-4139-B296-50FC3F64992A	GCA_009275865.1	I	CC0001	clinical	2014	Belgium	EssC1	F
1956	SSI_AA115	GCA_010105715.1	I	CC0001	clinical	2014	Denmark	EssC1	F
1957	10-05308	GCA_009270825.1	I	CC0001	clinical	2010	Germany	EssC1	F
1958	17-03523	GCA_014318695.1	I	CC0001	clinical	2017	Germany	EssC1	F
1959	sam_FB3CFAF6-221D-4150-A79A-8799EE21899C	GCA_009306235.1	I	CC0001	clinical	2010	Belgium	EssC1	F
1960	17-02121	GCA_014321655.1	I	CC0001	clinical	2017	Germany	EssC1	F
1961	LM201000578	GCA_010109155.1	I	CC0001	clinical	2010	France	EssC1	F
1962	sam_4203B3CA-9DC1-40B4-8169-FE7654480F0B	GCA_009611055.1	I	CC0001	clinical	2015	Ireland	EssC1	F
1963	sam_2D9E3EC4-2D89-4BCC-8B6A-4CADEE4706FC	GCA_009612695.1	I	CC0001	clinical	2015	Slovenia	EssC1	F
1964	sam_34297197-4FB4-40AF-9518-3D1757549D3C	GCA_015315225.1	I	CC0001	clinical	2016	Slovenia	EssC1	F
1965	17-00765	GCA_014314895.1	I	CC0001	clinical	2017	Germany	EssC1	F
1966	PNUSAL004385	GCA_004456315.1	I	CC0001	clinical	2018	USA	EssC1	F
1967	PNUSAL004489	GCA_003767845.1	I	CC0001	clinical	2018	USA	EssC1	F
1968	16-04331	GCA_009272825.1	I	CC0001	clinical	2016	Germany	EssC1	F
1969	PNUSAL000061	GCA_004404385.1	I	CC0001	clinical	2013	USA	EssC1	F
1970	CFSAN008296	GCA_004460945.1	I	CC0001	nonclinical	2013	Russia	EssC1	F
1971	PNUSAL006197	GCA_009598645.1	I	CC0001	clinical	unknown	USA	EssC1	F
1972	sam_A698ED83-5257-452B-A45A-C456F0893E07	GCA_009276065.1	I	CC0001	clinical	2014	Belgium	EssC1	F
1973	sam_3FEE1094-8D21-4A88-95FE-C572B693A266	GCA_009276345.1	I	CC0001	clinical	2014	Belgium	EssC1	F
1974	sam_07C2D1C9-3484-43C0-B1AC-13985181E8F6	GCA_009309095.1	I	CC0001	clinical	2011	Netherlands	EssC1	F
1975	20104377	GCA_009490145.1	I	CC0001	clinical	2010	Denmark	EssC1	F
1976	CLIP 2015/00335	GCA_010101915.1	I	CC0001	unknown	2015	France	EssC1	F
1977	FDA00006291	GCA_007448205.1	I	CC0001	nonclinical	2009	Peru	EssC1	F
1978	16-00028	GCA_009304735.1	I	CC0001	clinical	2016	Germany	EssC1	F
1979	Ulm_133	GCA_014302415.1	I	CC0001	clinical	2019	Uruguay	EssC1	F
1980	PNUSAL002173	GCA_004671525.1	I	CC0001	clinical	unknown	USA	EssC1	F
1981	PNUSAL003987	GCA_004709015.1	I	CC0001	clinical	unknown	USA	EssC1	F
1982	198096	GCA_004723205.1	I	CC0001	clinical	2015	UK	EssC1	F
1983	FDA00006884	GCA_004409305.1	I	CC0001	nonclinical	2011	Peru	EssC1	F
1984	FDA00006218	GCA_004450145.1	I	CC0001	nonclinical	2011	Peru	EssC1	F
1985	FDA00006887	GCA_004450905.1	I	CC0001	nonclinical	2011	Peru	EssC1	F
1986	FDA00006221	GCA_004398885.1	I	CC0001	nonclinical	2012	Peru	EssC1	F
1987	sam_11CC6777-E611-4404-87B4-65335DDBCD3A	GCA_009308475.1	I	CC0001	clinical	2011	Belgium	EssC1	F
1988	809970	GCA_008839765.1	I	CC0001	clinical	2019	UK	EssC1	F
1989	sam_6432AA34-3FE2-46B2-805F-1FD7CBC7C172	GCA_009611575.1	I	CC0001	clinical	2015	Ireland	EssC1	F
1990	sam_22F90415-23FA-4D32-B0C7-7F60AAD9821C	GCA_009610975.1	I	CC0001	clinical	2015	Ireland	EssC1	F
1991	MQ120056	GCA_010100575.1	I	CC0001	clinical	2012	Ireland	EssC1	F
1992	587476	GCA_004749985.1	I	CC0001	clinical	2018	UK	EssC1	F
1993	LS1328	GCA_004764225.1	I	CC0001	nonclinical	2016	Chile	EssC1	F
1994	sam_726E6BAA-7978-48BE-8CC1-FD97CAB915F2	GCA_009611215.1	I	CC0001	clinical	2015	Ireland	EssC1	F
[truncated: 35,942 more rows]

## Sheet: Bowran et al, Suppl Table S2
Table S2. Occurrence of five different LXG-domain toxins in variable region 2 of strains from Lineage I strains in the L. monocytogenes genome repository.
Lineage I	LXG N-terminus	Toxin D	Toxin E	Toxin F	Toxin G	Toxin Omicron	Absent	Total
EssC1	8770	440	0	8330	0	0	240	9010
EssC1/EssC5 (truncated)	2	1	0	1	0	0	0	2
EssC2	4458	3	0	4455	0	0	1530	5988
EssC3	19	18	0	1	0	0	0	19
EssC4	0	0	0	0	0	0	0	0
EssC5	2666	755	0	1911	0	0	1	2667
EssC6	0	0	0	0	0	0	0	0
EssC7	0	0	0	0	0	0	0	0
EssC8	0	0	0	0	0	0	0	0
No EssC	0	0	0	0	0	0	1	1
Total	15915	1217	0	14698	0	0	1772	17687

## Sheet: Bowran et al, Suppl Table S3
Table S3. Occurrence of five different LXG-domain toxins in variable region 2 of strains from Lineage II strains in the L. monocytogenes genome repository.
Lineage II	LXG N-terminus	Toxin D	Toxin E	Toxin F	Toxin G	Toxin Omicron	Absent	Total
EssC1	5854	3829	2021	1	0	0	2107	7961
EssC1/EssC2 (truncated)	19	19	0	0	0	0	85	104
EssC1/EssC4 (truncated)	32	31	1	0	0	0	1	33
EssC2	1660	985	673	0	0	0	2060	3720
EssC3	1	0	1	0	0	0	0	1
EssC3/EssC4 (truncated)	0	0	0	0	0	0	3	3
EssC3/EssC5 (truncated)	0	0	0	0	0	0	1	1
EssC4	3380	51	3322	4	0	0	2372	5752
EssC5	816	507	309	0	0	0	640	1456
EssC6	0	0	0	0	0	0	0	0
EssC7	0	0	0	0	0	0	2	2
EssC8	0	0	0	0	0	0	0	0
No EssC	0	0	0	0	0	0	1	1
Total	11762	5422	6327	5	0	0	7272	19034

## Sheet: Bowran et al, Suppl Table S4
Table S4. Occurrence of five different LXG-domain toxins in variable region 2 of strains from Lineage III strains in the L. monocytogenes genome repository.
Lineage III	LXG N-terminus	Toxin D	Toxin E	Toxin F	Toxin G	Toxin Omicron	Absent	Total
EssC1	61	14	1	3	29	14	27	88
EssC1/EssC3 (truncated)	27	3	2	0	13	9	98	125
EssC2	23	0	1	2	8	12	7	30
EssC2/EssC3 (truncated)	1	0	0	0	0	1	0	1
EssC3	179	52	2	2	49	74	266	445
EssC4	3	0	0	1	2	0	0	3
EssC5	23	0	1	0	15	7	22	45
EssC6	27	18	0	0	7	2	29	56
EssC7	249	4	0	13	22	210	81	330
EssC8	6	1	0	0	3	2	4	10
Total	599	92	7	21	148	331	534	1133

## Sheet: Bowran et al, Suppl Table S5
Table S5. Occurrence of five different LXG-domain toxins in variable region 2 of strains from Lineage IV strains in the L. monocytogenes genome repository.
Lineage IV	LXG N-terminus	Toxin D	Toxin E	Toxin F	Toxin G	Toxin Omicron	Absent	Total
EssC1	3	0	0	0	3	0	1	4
EssC1/EssC3 (truncated)	0	0	0	0	0	0	1	1
EssC2	0	0	0	0	0	0	0	0
EssC3	17	0	0	0	17	0	36	53
EssC3/EssC7 (truncated)	1	0	0	0	1	0	0	1
EssC4	0	0	0	0	0	0	0	0
EssC5	0	0	0	0	0	0	2	2
EssC6	1	0	0	0	1	0	0	1
EssC7	2	0	0	0	2	0	12	14
EssC8	0	0	0	0	0	0	0	0
Total	24	0	0	0	24	0	52	76

## Sheet: Bowran et al, Suppl Table S6
Table S6. LXG toxins encoded in L. monocytogenes strains.
Updated from reference (22). New LXG proteins identified in this analysis are highlighted in yellow. All lmo gene numbers refer to the EGDe reference strain.
* This locus often encodes two LXG proteins in a head-to-head arrangement.
LXG Toxin	Length (aa)	Predicted function	Probable immunity: function	Occurrence/location
A	458	structurally related to colicin Ia: membrane depolarizing?	ImA: polytopic membrane protein	essC5 strains variable region 1
B	423	structurally related to colicin Ia: membrane depolarizing?	ImB: DUF5082 domain protein	essC6 strains variable region 1
C	537	structurally related to colicin Ia: membrane depolarizing?	ImC: unknown	essC7 strains variable region 1
D	492	unknown	ImD: unknown	variable region 2 of all eight essC variants
E	493	unknown	ImE: unknown	essC1, essC2, essC3, essC4, essC5, essC7 strains variable region 2
F	507	structurally related to Tne2: NADase?	ImF: unknown	essC1, essC2, essC3, essC7 strains variable region 2
G	479	structurally related to colicin D/E5 nuclease domain	ImG: unknown	variable region 2 of all eight essC variants
Omicron	506	Structurally related to Tne2 NADase effector	lmOmicron: unknown	essC1, essC2, essC3, essC5, essC6, essC7 essC8 strains variable region 2
H	462	unknown	ImH: DUF1871 family protein	cluster of ABC transporter encoding genes (lmo0135 – lmo0152)
I	466	unknown	ImI: unknown	cluster of ABC transporter encoding genes (lmo0135 – lmo0152)
J	435	structurally related to colicin D/E5 nuclease domain	ImJ: unknown	cluster of ABC transporter encoding genes (lmo0135 – lmo0152)
K	436	unknown	ImK: unknown	cluster of ABC transporter encoding genes (lmo0135 – lmo0152)
L	463	structurally related to colicin D/E5 nuclease domain	ImL: unknown	cluster of ABC transporter encoding genes (lmo0135 – lmo0152)
M	468	structurally related to NAD+ glycohydrolase	ImM: Immunity protein 74; pfam15603	cluster of ABC transporter encoding genes (lmo0135 – lmo0152)
N	478	EndoU-nuclease	ImN: unknown	cluster of ABC transporter encoding genes (lmo0135 – lmo0152)
O	465	unknown	ImO: unknown	cluster of ABC transporter encoding genes (lmo0135 – lmo0152)
P	477	EndoU-nuclease	ImP: unknown	cluster of ABC transporter encoding genes (lmo0135 – lmo0152)
Q	475	EndoU-nuclease	ImQ: unknown	cluster of ABC transporter encoding genes (lmo0135 – lmo0152)
R	490	EndoU-nuclease	ImR: unknown	cluster of ABC transporter encoding genes (lmo0135 – lmo0152)
S	491	unknown	ImS: unknown	Insertion between DNA-directed RNA polymerase and transketolase encoding genes (lmo0334 – lmo0342)
T	517	unknown	ImT: unknown	insertion between DNA-directed RNA polymerase and transketolase encoding genes (lmo0334 – lmo0342)
U	509	unknown	ImU: unknown	insertion between DNA-directed RNA polymerase and transketolase encoding genes (lmo0334 – lmo0342)
V	482	unknown	ImV: unknown	insertion between DNA-directed RNA polymerase and transketolase encoding genes (lmo0334 – lmo0342)
W	469	structurally related to colicin D/E5 nuclease domain	ImW: cysteine-rich CPCC superfamily protein	insertion between DNA-directed RNA polymerase and transketolase encoding genes (lmo0334 – lmo0342)
X	478	unknown	ImX: unknown	insertion between DNA-directed RNA polymerase and transketolase encoding genes (lmo0334 – lmo0342)
Y	551	structurally related to Legionella effector SdeA	ImY: immunity 70 family protein	insertion between DNA-directed RNA polymerase and transketolase encoding genes (lmo0334 – lmo0342)
Nu	474	Structurally related to colicin D/E5 nuclease domain	lmNu: unknown	insertion between DNA-directed RNA polymerase and transketolase encoding genes (lmo0334 – lmo0342)
Z	458	unknown	ImZ: unknown	insertion between leucine-rich repeat surface protein family BspA and oxetanocin A resistance protein OxrB
				(lmo0460 – lmo0476)
a	470	unknown	Ima: unknown	insertion between leucine-rich repeat surface protein family BspA and oxetanocin A resistance protein OxrB
				(lmo0460 – lmo0476)
b	491	structurally related to C-terminal Tip2 CdiA hemagglutinin from Pseudomonas aeruginosa	Imb: member of the prominin superfamily of membrane proteins	insertion between nitronate monooxygenase and cation-translocating P-type ATPase encoding genes (lmo0814 – lmo0818)
g	433	unknown	Img: unknown	insertion between heme oxygenase IsdG and NUDIX hydrolase encoding genes (lmo0484 – lmo0487)
d	457	unknown	Imd: unknown	insertion between heme oxygenase IsdG and NUDIX hydrolase encoding genes (lmo0484 – lmo0487)
e	492	EndoU-nuclease	Ime: unknown	insertion between heme oxygenase IsdG and NUDIX hydrolase encoding genes (lmo0484 – lmo0487)
ψ	493	Structurally related to C-terminal tRNAGAUIle toxin domain of CdiA from Klebsiella pneumoniae	lmψ: unknown	insertion between heme oxygenase IsdG and NUDIX hydrolase encoding genes (lmo0484 – lmo0487)
z	502	structurally related to TelC - probable lipid II phosphatase	Imz: unknown	Insertion between effector binding domain-containing protein and DeoR/GlpR transcription factor encoding genes (lmo0377 – lmo0382)
h	512	unknown	Imh: unknown	Insertion between effector binding domain-containing protein and DeoR/GlpR transcription factor encoding genes (lmo0377 – lmo0382)
q	540	unknown	Imq: polytopic membrane protein	Insertion between effector binding domain-containing protein and DeoR/GlpR transcription factor encoding genes (lmo0377 – lmo0382)
l	466	unknown	Iml: unknown	Insertion between glutamine-hydrolysing GMP synthase and a/b hydrolase encoding genes*
				(lmo1096 – lmo1128)
m	481	unknown	Imm: unknown	Insertion between glutamine-hydrolysing GMP synthase and a/b hydrolase encoding genes*
				(lmo1096 – lmo1128)
p	462	unknown	Imp: unknown	Insertion between glutamine-hydrolysing GMP synthase and a/b hydrolase encoding genes*
				(lmo1096 – lmo1128)
Iota	466	unknown	lmIota: unknown	Insertion between glutamine-hydrolysing GMP synthase and a/b hydrolase encoding genes*
				(lmo1096 – lmo1128)
r	514	structurally related to Legionella effector SdeA	Imr: unknown	Insertion between chitinase ChiB and ABC transporter ATP-binding protein encoding genes (lmo0105 – lmo0107)
s	491	Fic superfamily	Ims: unknown	Insertion between lytic polysaccharide monooxygenase and TetR/AcrR family regulator encoding genes
				(lmo2594 – lmo2596)
f	485	unknown	Imf: unknown	Insertion between histidine phosphatase family protein and ATP-dependent RNA helicase DbpA encoding genes (lmo1244 – lmo1426)
ω	467	unknown	lmω: unknown	Insertion between histidine phosphatase family protein and ATP-dependent RNA helicase DbpA encoding genes (lmo1244 – lmo1426)
Kappa	455	Unknown	lmKappa: unknown	Insertion between a DUF4969-domain protein and ribosomal subunit (RpsI) encoding genes (lmo2594 – lmo2596)
ξ	496	structurally related to TelC - probable lipid II phosphatase	lmξ: unknown	Insertion between a hypothetical protein and PTS mannose transporter subunit IID encoding genes (lmo0777 – lmo0781)
Upsilon	469	Unknown	lmUpsilon: unknown	Insertion between predicted NAD-binding protein and hypothetical protein-encoding genes (lmo0437 – lmo0438)
Chi	440	peptidoglycan hydrolase	lmChi: unknown	Insertion between DUF218-domain protein and glycohydrolase family 31 encoding genes (lmo2442 – lmo2444)
